# Supplementary material for: 2-(1H-Benzimidazol-2-yl)-N-[(E)-(dimethyl­amino)­methyl­idene]benzene­sulfonamide
Source: Acta Crystallogr Sect E Struct Rep Online. 2012 Jun 13;68(Pt 7):o2069. doi: 10.1107/S1600536812025159 (PMC3393333; doi:10.1107/S1600536812025159)
Supplement: Supplementary file 1 [file e-68-o2069-sup1.cif]

##############################################################################
#                                                                            #
# This CIF contains the data in a paper accepted for publication in          #
# Acta Crystallographica Section E. It conforms to the requirements of       #
# Notes for Authors for Acta Crystallographica Section E, and has been       #
# peer reviewed under the auspices of the IUCr Commission on Journals.       #
#                                                                            #
# Full details of the Crystallographic Information File format               #
# are given in the paper "The Crystallographic Information File (CIF):       #
# a New Standard Archive File for Crystallography" by S. R. Hall, F. H.      #
# Allen and I. D. Brown [Acta Cryst. (1991), A47, 655-685].                  #
#                                                                            #
# The current version of the core CIF dictionary is obtainable from          #
# ftp://ftp.iucr.org/pub/cif_core.dic.                                       #
#                                                                            #
# Software is freely available for graphical display of the structure(s)     #
# in this CIF. For information consult the CIF software page                 #
# http://www.iucr.org/resources/cif/software.                                #
#                                                                            #
# This file may be used for bona fide research purposes within the           #
# scientific community so long as proper attribution is given to the journal # 
# article from which it was obtained.                                        #
#                                                                            #
##############################################################################
data_global
_audit_creation_method     ?
_journal_date_recd_electronic     2012-05-31
_journal_date_accepted     2012-06-02
_journal_name_full     'Acta Crystallographica, Section E'
_journal_year     2012
_journal_volume     68
_journal_issue      7
_journal_page_first     o2069
_journal_page_last     o2069
_journal_paper_category     QO
_journal_paper_doi     10.1107/S1600536812025159
_journal_coeditor_code     HB6832
_publ_contact_author
;
Muhammad Nawaz Tahir
University of Sargodha
Department of Physics
Sargodha
Pakistan
;
_publ_contact_author_email     'dmntahir_uos@yahoo.com'
_publ_contact_author_fax     '0092 48 32 22 121'
_publ_contact_author_phone     '0092 48 92 30 914'
_publ_section_title
;\
2-(1<i>H</i>-Benzimidazol-2-yl)-<i>N</i>-[(<i>E</i>)-(dimethylamino)\
methylidene]benzenesulfonamide
;
loop_
    _publ_author_name
    _publ_author_address
    'Adnan Ashraf'
;
University of Sargodha
Department of Chemistry
Sargodha
Pakistan
;
    'Tahir, M. Nawaz'
;
University of Sargodha
Department of Physics
Sargodha
Pakistan
;
    'Waseeq Ahmad Siddiqui'
;
University of Sargodha
Department of Chemistry
Sargodha
Pakistan
;
    'Nadia Perveen'
;
University of Sargodha
Department of Chemistry
Sargodha
Pakistan
;
data_I
_audit_creation_method     SHELXL-97
_chemical_name_systematic
;
2-(1<i>H</i>-Benzimidazol-2-yl)-<i>N</i>-[(<i>E</i>)-
(dimethylamino)methylidene]benzenesulfonamide
;
_chemical_name_common     ?
_chemical_formula_moiety     'C16 H16 N4 O2 S'
_chemical_formula_sum     'C16 H16 N4 O2 S'
_chemical_formula_iupac     'C16 H16 N4 O2 S'
_chemical_formula_weight     328.39
_symmetry_cell_setting     monoclinic
_symmetry_space_group_name_H-M     'P 21/n'
_symmetry_space_group_name_Hall     '-P 2yn'
loop_
    _symmetry_equiv_pos_site_id
    _symmetry_equiv_pos_as_xyz
    1 x,y,z
    2 1/2-x,1/2+y,1/2-z
    3 -x,-y,-z
    4 1/2+x,1/2-y,1/2+z
_cell_length_a     15.630(5)
_cell_length_b     10.003(4)
_cell_length_c     22.122(5)
_cell_angle_alpha     90
_cell_angle_beta     110.657(5)
_cell_angle_gamma     90
_cell_volume     3236.3(18)
_cell_formula_units_Z     8
_cell_measurement_reflns_used     3328
_cell_measurement_theta_min     1.97
_cell_measurement_theta_max     26.00
_cell_measurement_temperature     296(2)
_exptl_crystal_description     prism
_exptl_crystal_colour     'light brown'
_exptl_crystal_size_max     0.28
_exptl_crystal_size_mid     0.20
_exptl_crystal_size_min     0.18
_exptl_crystal_density_diffrn     1.348
_exptl_crystal_density_meas     ?
_exptl_crystal_density_method     'not measured'
_exptl_crystal_F_000     1376
_exptl_absorpt_coefficient_mu     0.215
_exptl_absorpt_correction_type     multi-scan
_exptl_absorpt_process_details     '(SADABS; Bruker, 2005)'
_exptl_absorpt_correction_T_min     0.930
_exptl_absorpt_correction_T_max     0.952
_exptl_special_details
;
;
_diffrn_ambient_temperature     296(2)
_diffrn_radiation_type     MoK\a
_diffrn_radiation_wavelength     0.71073
_diffrn_radiation_source     'fine-focus sealed tube'
_diffrn_radiation_monochromator     graphite
_diffrn_measurement_device_type     'Bruker Kappa APEXII CCD'
_diffrn_measurement_method     \w
_diffrn_detector_area_resol_mean     8.00
_diffrn_reflns_number     26702
_diffrn_reflns_av_R_equivalents     0.0695
_diffrn_reflns_av_sigmaI/netI     0.0740
_diffrn_reflns_theta_min     1.97
_diffrn_reflns_theta_max     26.00
_diffrn_reflns_theta_full     26.00
_diffrn_measured_fraction_theta_max     0.999
_diffrn_measured_fraction_theta_full     0.999
_diffrn_reflns_limit_h_min     -19
_diffrn_reflns_limit_h_max     19
_diffrn_reflns_limit_k_min     -12
_diffrn_reflns_limit_k_max     12
_diffrn_reflns_limit_l_min     -27
_diffrn_reflns_limit_l_max     22
_diffrn_standards_number     0
_diffrn_standards_interval_count     ?
_diffrn_standards_interval_time     ?
_diffrn_standards_decay_%     ?
_refine_special_details
;
Refinement of <i>F</i>^2^ against ALL reflections. The weighted <i>R</i>-factor
<i>wR</i> and goodness of fit <i>S</i> are based on <i>F</i>^2^, conventional
<i>R</i>-factors <i>R</i> are based on <i>F</i>, with <i>F</i> set to zero for
negative <i>F</i>^2^. The threshold expression of <i>F</i>^2^ >
\s(<i>F</i>^2^) is used only for calculating <i>R</i>-factors(gt) <i>etc</i>.
and is not relevant to the choice of reflections for refinement.
<i>R</i>-factors based on <i>F</i>^2^ are statistically about twice as large
as those based on <i>F</i>, and <i>R</i>- factors based on ALL data will be
even larger.
;
_reflns_number_total     6347
_reflns_number_gt     3328
_reflns_threshold_expression     I>2\s(I)
_refine_ls_structure_factor_coef     Fsqd
_refine_ls_matrix_type     full
_refine_ls_R_factor_all     0.1303
_refine_ls_R_factor_gt     0.0592
_refine_ls_wR_factor_gt     0.1274
_refine_ls_wR_factor_ref     0.1589
_refine_ls_goodness_of_fit_ref     1.013
_refine_ls_restrained_S_all     1.013
_refine_ls_number_reflns     6347
_refine_ls_number_parameters     419
_refine_ls_number_restraints     0
_refine_ls_hydrogen_treatment     constr
_refine_ls_weighting_scheme     calc
_refine_ls_weighting_details
         'calc w=1/[\s^2^(Fo^2^)+(0.0638P)^2^+0.4292P] where P=(Fo^2^+2Fc^2^)/3'
_atom_sites_solution_hydrogens     geom
_atom_sites_solution_primary     direct
_atom_sites_solution_secondary     difmap
_refine_ls_shift/su_max     0.000
_refine_ls_shift/su_mean     0.000
_refine_diff_density_max     0.339
_refine_diff_density_min     -0.323
loop_
    _atom_type_symbol
    _atom_type_description
    _atom_type_scat_dispersion_real
    _atom_type_scat_dispersion_imag
    _atom_type_scat_source
    'C' 'C' 0.0033 0.0016
                         'International Tables Vol C Tables 4.2.6.8 and 6.1.1.4'
    'H' 'H' 0.0000 0.0000
                         'International Tables Vol C Tables 4.2.6.8 and 6.1.1.4'
    'N' 'N' 0.0061 0.0033
                         'International Tables Vol C Tables 4.2.6.8 and 6.1.1.4'
    'O' 'O' 0.0106 0.0060
                         'International Tables Vol C Tables 4.2.6.8 and 6.1.1.4'
    'S' 'S' 0.1246 0.1234
                         'International Tables Vol C Tables 4.2.6.8 and 6.1.1.4'
_computing_data_collection     'APEX2 (Bruker, 2009)'
_computing_cell_refinement     'SAINT (Bruker, 2009)'
_computing_data_reduction     'SAINT (Bruker, 2009)'
_computing_structure_solution     'SHELXS97 (Sheldrick, 2008)'
_computing_structure_refinement     'SHELXL97 (Sheldrick, 2008)'
_computing_molecular_graphics
                  'ORTEP-3 for Windows (Farrugia, 1997) and PLATON (Spek, 2009)'
_computing_publication_material
;
WinGX (Farrugia, 1999) and PLATON (Spek, 2009)
;
loop_
    _atom_site_type_symbol
    _atom_site_label
    _atom_site_fract_x
    _atom_site_fract_y
    _atom_site_fract_z
    _atom_site_U_iso_or_equiv
    _atom_site_thermal_displace_type
    _atom_site_calc_flag
    _atom_site_refinement_flags
    _atom_site_occupancy
    _atom_site_disorder_assembly
    _atom_site_disorder_group
    S S1 0.37734(6) 0.20738(11) 0.16157(4) 0.0540(4) Uani . . 1.000 . -16
    O O1 0.38444(16) 0.3454(2) 0.18274(13) 0.0766(11) Uani . . 1.000 . -16
    O O2 0.41107(17) 0.1781(4) 0.11124(13) 0.1060(16) Uani . . 1.000 . -16
    N N1 0.25436(18) 0.0481(2) 0.27589(11) 0.0378(9) Uani . . 1.000 . -16
    N N2 0.25592(18) 0.2709(2) 0.27357(12) 0.0369(9) Uani . . 1.000 . -16
    N N3 0.42077(18) 0.1030(3) 0.21989(13) 0.0507(10) Uani . . 1.000 . -16
    N N4 0.49756(19) 0.0855(3) 0.32963(14) 0.0548(11) Uani . . 1.000 . -16
    C C1 0.2819(2) 0.2276(3) 0.33732(15) 0.0362(11) Uani . . 1.000 . -16
    C C2 0.3058(3) 0.2996(3) 0.39450(15) 0.0529(14) Uani . . 1.000 . -16
    C C3 0.3299(3) 0.2312(4) 0.45146(16) 0.0563(14) Uani . . 1.000 . -16
    C C4 0.3314(3) 0.0922(3) 0.45294(15) 0.0541(16) Uani . . 1.000 . -16
    C C5 0.3069(3) 0.0181(3) 0.39697(15) 0.0510(14) Uani . . 1.000 . -16
    C C6 0.2813(2) 0.0883(3) 0.33941(14) 0.0341(11) Uani . . 1.000 . -16
    C C7 0.24058(19) 0.1606(3) 0.23952(14) 0.0293(10) Uani . . 1.000 . -16
    C C8 0.20535(19) 0.1538(3) 0.16793(13) 0.0278(9) Uani . . 1.000 . -16
    C C9 0.1123(2) 0.1313(3) 0.13747(15) 0.0398(11) Uani . . 1.000 . -16
    C C10 0.0741(2) 0.1237(3) 0.07082(16) 0.0479(11) Uani . . 1.000 . -16
    C C11 0.1275(2) 0.1359(3) 0.03388(15) 0.0429(11) Uani . . 1.000 . -16
    C C12 0.2199(2) 0.1569(3) 0.06293(15) 0.0388(11) Uani . . 1.000 . -16
    C C13 0.25898(19) 0.1670(3) 0.12983(14) 0.0304(10) Uani . . 1.000 . -16
    C C14 0.4588(2) 0.1557(3) 0.27730(16) 0.0472(11) Uani . . 1.000 . -16
    C C15 0.4997(3) -0.0594(4) 0.3281(2) 0.1017(19) Uani . . 1.000 . -16
    C C16 0.5413(3) 0.1492(4) 0.39179(17) 0.0774(16) Uani . . 1.000 . -16
    S S2 0.62238(5) 0.50313(10) 0.33544(4) 0.0466(3) Uani . . 1.000 . -16
    O O3 0.62214(15) 0.3695(2) 0.31038(12) 0.0628(9) Uani . . 1.000 . -16
    O O4 0.58453(16) 0.5169(3) 0.38516(12) 0.0784(13) Uani . . 1.000 . -16
    N N5 0.73966(18) 0.6823(2) 0.22561(11) 0.0399(9) Uani . . 1.000 . -16
    N N6 0.75783(18) 0.4613(2) 0.22988(12) 0.0400(9) Uani . . 1.000 . -16
    N N7 0.57612(18) 0.6125(3) 0.28025(13) 0.0495(10) Uani . . 1.000 . -16
    N N8 0.5008(2) 0.6440(4) 0.17119(14) 0.0673(13) Uani . . 1.000 . -16
    C C17 0.7302(2) 0.5032(3) 0.16597(15) 0.0412(11) Uani . . 1.000 . -16
    C C18 0.7158(3) 0.4298(4) 0.10993(16) 0.0602(14) Uani . . 1.000 . -16
    C C19 0.6876(3) 0.4976(4) 0.05251(17) 0.0652(16) Uani . . 1.000 . -16
    C C20 0.6720(3) 0.6343(4) 0.04889(16) 0.0612(16) Uani . . 1.000 . -16
    C C21 0.6871(3) 0.7089(3) 0.10395(16) 0.0539(14) Uani . . 1.000 . -16
    C C22 0.7180(2) 0.6412(3) 0.16255(14) 0.0382(11) Uani . . 1.000 . -16
    C C23 0.76194(19) 0.5718(3) 0.26304(14) 0.0309(10) Uani . . 1.000 . -16
    C C24 0.7940(2) 0.5793(3) 0.33451(14) 0.0326(10) Uani . . 1.000 . -16
    C C25 0.8858(2) 0.6104(3) 0.36720(16) 0.0478(11) Uani . . 1.000 . -16
    C C26 0.9208(2) 0.6157(4) 0.43360(17) 0.0591(14) Uani . . 1.000 . -16
    C C27 0.8658(3) 0.5928(3) 0.46862(17) 0.0539(12) Uani . . 1.000 . -16
    C C28 0.7741(2) 0.5633(3) 0.43755(15) 0.0415(11) Uani . . 1.000 . -16
    C C29 0.7384(2) 0.5552(3) 0.37065(14) 0.0320(10) Uani . . 1.000 . -16
    C C30 0.5412(2) 0.5667(4) 0.22150(17) 0.0555(16) Uani . . 1.000 . -16
    C C31 0.4949(4) 0.7876(5) 0.1769(2) 0.122(3) Uani . . 1.000 . -16
    C C32 0.4600(3) 0.5844(5) 0.10749(19) 0.108(2) Uani . . 1.000 . -16
    H H1 0.24759 -0.03292 0.26196 0.0453 Uiso . . 1.000 . -16
    H H2 0.30546 0.39255 0.39403 0.0639 Uiso . . 1.000 . -16
    H H3 0.34568 0.27844 0.49005 0.0673 Uiso . . 1.000 . -16
    H H4 0.34927 0.04845 0.49255 0.0651 Uiso . . 1.000 . -16
    H H5 0.30761 -0.07483 0.39780 0.0608 Uiso . . 1.000 . -16
    H H9 0.07525 0.12129 0.16212 0.0479 Uiso . . 1.000 . -16
    H H10 0.01148 0.11022 0.05105 0.0573 Uiso . . 1.000 . -16
    H H11 0.10149 0.12994 -0.01087 0.0516 Uiso . . 1.000 . -16
    H H12 0.25644 0.16446 0.03780 0.0467 Uiso . . 1.000 . -16
    H H14 0.45815 0.24824 0.28106 0.0564 Uiso . . 1.000 . -16
    H H15A 0.45358 -0.09097 0.28921 0.1522 Uiso . . 1.000 . -16
    H H15B 0.48820 -0.09457 0.36489 0.1522 Uiso . . 1.000 . -16
    H H15C 0.55872 -0.08863 0.32916 0.1522 Uiso . . 1.000 . -16
    H H16A 0.53553 0.24449 0.38678 0.1162 Uiso . . 1.000 . -16
    H H16B 0.60491 0.12542 0.40845 0.1162 Uiso . . 1.000 . -16
    H H16C 0.51255 0.11996 0.42130 0.1162 Uiso . . 1.000 . -16
    H H5A 0.73910 0.76310 0.23871 0.0478 Uiso . . 1.000 . -16
    H H18 0.72508 0.33784 0.11139 0.0719 Uiso . . 1.000 . -16
    H H19 0.67852 0.45024 0.01457 0.0784 Uiso . . 1.000 . -16
    H H20 0.65107 0.67604 0.00876 0.0736 Uiso . . 1.000 . -16
    H H21 0.67706 0.80070 0.10202 0.0649 Uiso . . 1.000 . -16
    H H25 0.92372 0.62779 0.34384 0.0575 Uiso . . 1.000 . -16
    H H26 0.98240 0.63487 0.45476 0.0711 Uiso . . 1.000 . -16
    H H27 0.88990 0.59712 0.51348 0.0645 Uiso . . 1.000 . -16
    H H28 0.73658 0.54898 0.46149 0.0496 Uiso . . 1.000 . -16
    H H30 0.54482 0.47545 0.21474 0.0667 Uiso . . 1.000 . -16
    H H31A 0.53722 0.81604 0.21800 0.1837 Uiso . . 1.000 . -16
    H H31B 0.43392 0.81161 0.17345 0.1837 Uiso . . 1.000 . -16
    H H31C 0.50972 0.83024 0.14296 0.1837 Uiso . . 1.000 . -16
    H H32A 0.48518 0.62559 0.07828 0.1617 Uiso . . 1.000 . -16
    H H32B 0.39504 0.59798 0.09207 0.1617 Uiso . . 1.000 . -16
    H H32C 0.47291 0.49031 0.11006 0.1617 Uiso . . 1.000 . -16
loop_
    _atom_site_aniso_label
    _atom_site_aniso_U_11
    _atom_site_aniso_U_22
    _atom_site_aniso_U_33
    _atom_site_aniso_U_12
    _atom_site_aniso_U_13
    _atom_site_aniso_U_23
    S1 0.0310(5) 0.0841(8) 0.0447(6) -0.0017(5) 0.0108(4) 0.0174(5)
    O1 0.0589(17) 0.0562(18) 0.087(2) -0.0297(13) -0.0085(15) 0.0247(14)
    O2 0.0421(16) 0.230(4) 0.0547(19) 0.022(2) 0.0280(14) 0.026(2)
    N1 0.0621(18) 0.0204(13) 0.0280(15) -0.0069(12) 0.0123(13) -0.0025(11)
    N2 0.0582(18) 0.0215(14) 0.0280(15) -0.0024(12) 0.0116(13) -0.0009(11)
    N3 0.0426(16) 0.0581(19) 0.0441(19) 0.0099(14) 0.0063(14) 0.0020(15)
    N4 0.0478(17) 0.058(2) 0.0480(19) -0.0014(15) 0.0037(15) 0.0097(16)
    C1 0.0462(19) 0.0310(18) 0.0311(19) -0.0014(14) 0.0133(15) -0.0018(14)
    C2 0.086(3) 0.0307(19) 0.036(2) -0.0013(19) 0.014(2) -0.0063(16)
    C3 0.082(3) 0.052(2) 0.033(2) -0.001(2) 0.018(2) -0.0100(17)
    C4 0.074(3) 0.056(3) 0.028(2) -0.002(2) 0.0125(18) 0.0081(17)
    C5 0.081(3) 0.0332(19) 0.035(2) -0.0088(18) 0.0156(19) 0.0047(16)
    C6 0.0458(19) 0.0259(18) 0.0288(18) -0.0067(14) 0.0109(15) -0.0004(14)
    C7 0.0359(17) 0.0244(16) 0.0289(17) -0.0020(14) 0.0132(14) 0.0021(14)
    C8 0.0324(16) 0.0200(16) 0.0293(17) -0.0010(13) 0.0089(14) -0.0007(12)
    C9 0.0370(18) 0.045(2) 0.039(2) -0.0078(15) 0.0154(16) -0.0052(15)
    C10 0.0317(18) 0.058(2) 0.041(2) -0.0067(16) -0.0034(16) -0.0018(17)
    C11 0.050(2) 0.043(2) 0.0280(19) -0.0027(16) 0.0042(17) 0.0017(15)
    C12 0.049(2) 0.0368(19) 0.0322(19) -0.0013(16) 0.0162(16) 0.0034(14)
    C13 0.0319(16) 0.0262(16) 0.0317(18) 0.0009(13) 0.0095(14) 0.0019(13)
    C14 0.0338(18) 0.053(2) 0.050(2) -0.0061(16) 0.0089(17) 0.0087(18)
    C15 0.126(4) 0.066(3) 0.082(3) 0.028(3) -0.002(3) 0.010(2)
    C16 0.077(3) 0.087(3) 0.046(2) -0.024(2) -0.006(2) 0.009(2)
    S2 0.0311(4) 0.0672(7) 0.0420(5) 0.0038(4) 0.0134(4) 0.0173(5)
    O3 0.0529(15) 0.0439(15) 0.0805(19) -0.0146(12) 0.0099(14) 0.0084(13)
    O4 0.0459(15) 0.146(3) 0.0526(17) 0.0202(16) 0.0291(14) 0.0309(16)
    N5 0.0627(18) 0.0266(14) 0.0311(15) -0.0061(13) 0.0176(13) 0.0016(12)
    N6 0.0562(18) 0.0334(15) 0.0306(15) -0.0038(13) 0.0155(13) -0.0043(12)
    N7 0.0475(17) 0.0610(19) 0.0343(17) 0.0147(14) 0.0072(14) 0.0086(14)
    N8 0.0533(19) 0.099(3) 0.0369(19) -0.0115(19) 0.0002(15) 0.0157(18)
    C17 0.057(2) 0.0347(19) 0.0308(19) -0.0103(16) 0.0141(16) -0.0033(15)
    C18 0.091(3) 0.047(2) 0.040(2) -0.010(2) 0.020(2) -0.0105(18)
    C19 0.092(3) 0.068(3) 0.033(2) -0.021(2) 0.019(2) -0.015(2)
    C20 0.082(3) 0.070(3) 0.028(2) -0.025(2) 0.015(2) 0.0067(18)
    C21 0.075(3) 0.046(2) 0.037(2) -0.0132(19) 0.015(2) 0.0075(17)
    C22 0.051(2) 0.037(2) 0.0264(18) -0.0136(15) 0.0134(15) -0.0023(14)
    C23 0.0309(16) 0.0298(17) 0.0320(18) -0.0047(14) 0.0112(14) -0.0010(14)
    C24 0.0362(17) 0.0317(18) 0.0284(18) -0.0015(14) 0.0097(14) 0.0006(14)
    C25 0.0394(19) 0.059(2) 0.042(2) -0.0086(17) 0.0107(17) -0.0008(17)
    C26 0.041(2) 0.079(3) 0.046(2) -0.0135(19) 0.0015(19) -0.003(2)
    C27 0.059(2) 0.059(2) 0.033(2) 0.002(2) 0.0029(19) -0.0040(17)
    C28 0.052(2) 0.047(2) 0.0290(19) 0.0068(16) 0.0185(16) 0.0038(15)
    C29 0.0338(17) 0.0313(17) 0.0294(18) 0.0046(13) 0.0093(14) 0.0053(13)
    C30 0.038(2) 0.073(3) 0.050(3) -0.0114(18) 0.0088(18) 0.012(2)
    C31 0.155(6) 0.104(4) 0.078(4) 0.053(4) 0.004(4) 0.029(3)
    C32 0.093(4) 0.164(5) 0.043(3) -0.056(3) -0.005(2) 0.011(3)
_geom_special_details
;
Bond distances, angles <i>etc</i>. have been calculated using the rounded
fractional coordinates. All su's are estimated from the variances of the
(full) variance-covariance matrix. The cell e.s.d.'s are taken into account in
the estimation of distances, angles and torsion angles
;
loop_
    _geom_bond_atom_site_label_1
    _geom_bond_atom_site_label_2
    _geom_bond_site_symmetry_1
    _geom_bond_site_symmetry_2
    _geom_bond_distance
    _geom_bond_publ_flag
    S1 O1 . . 1.450(2) no
    S1 O2 . . 1.420(3) no
    S1 N3 . . 1.612(3) no
    S1 C13 . . 1.778(3) no
    S2 O4 . . 1.428(3) no
    S2 N7 . . 1.609(3) no
    S2 C29 . . 1.780(3) no
    S2 O3 . . 1.447(2) no
    N1 C6 . . 1.377(4) no
    N1 C7 . . 1.356(4) no
    N2 C7 . . 1.310(4) no
    N2 C1 . . 1.392(4) no
    N3 C14 . . 1.308(4) no
    N4 C14 . . 1.306(4) no
    N4 C16 . . 1.450(5) no
    N4 C15 . . 1.451(5) no
    N1 H1 . . 0.8600 no
    N5 C22 . . 1.377(4) no
    N5 C23 . . 1.351(4) no
    N6 C17 . . 1.389(4) no
    N6 C23 . . 1.316(4) no
    N7 C30 . . 1.303(5) no
    N8 C32 . . 1.454(5) no
    N8 C30 . . 1.319(5) no
    N8 C31 . . 1.448(6) no
    N5 H5A . . 0.8600 no
    C1 C2 . . 1.387(4) no
    C1 C6 . . 1.394(4) no
    C2 C3 . . 1.365(5) no
    C3 C4 . . 1.391(5) no
    C4 C5 . . 1.376(4) no
    C5 C6 . . 1.384(4) no
    C7 C8 . . 1.484(4) no
    C8 C9 . . 1.389(5) no
    C8 C13 . . 1.389(4) no
    C9 C10 . . 1.384(5) no
    C10 C11 . . 1.364(5) no
    C11 C12 . . 1.374(5) no
    C12 C13 . . 1.391(4) no
    C2 H2 . . 0.9300 no
    C3 H3 . . 0.9300 no
    C4 H4 . . 0.9300 no
    C5 H5 . . 0.9300 no
    C9 H9 . . 0.9300 no
    C10 H10 . . 0.9300 no
    C11 H11 . . 0.9300 no
    C12 H12 . . 0.9300 no
    C14 H14 . . 0.9300 no
    C15 H15C . . 0.9600 no
    C15 H15A . . 0.9600 no
    C15 H15B . . 0.9600 no
    C16 H16C . . 0.9600 no
    C16 H16B . . 0.9600 no
    C16 H16A . . 0.9600 no
    C17 C22 . . 1.392(4) no
    C17 C18 . . 1.389(5) no
    C18 C19 . . 1.369(5) no
    C19 C20 . . 1.386(6) no
    C20 C21 . . 1.376(5) no
    C21 C22 . . 1.390(4) no
    C23 C24 . . 1.482(4) no
    C24 C29 . . 1.394(5) no
    C24 C25 . . 1.395(5) no
    C25 C26 . . 1.376(5) no
    C26 C27 . . 1.364(6) no
    C27 C28 . . 1.385(6) no
    C28 C29 . . 1.388(4) no
    C18 H18 . . 0.9300 no
    C19 H19 . . 0.9300 no
    C20 H20 . . 0.9300 no
    C21 H21 . . 0.9300 no
    C25 H25 . . 0.9300 no
    C26 H26 . . 0.9300 no
    C27 H27 . . 0.9300 no
    C28 H28 . . 0.9300 no
    C30 H30 . . 0.9300 no
    C31 H31A . . 0.9600 no
    C31 H31B . . 0.9600 no
    C31 H31C . . 0.9600 no
    C32 H32A . . 0.9600 no
    C32 H32B . . 0.9600 no
    C32 H32C . . 0.9600 no
loop_
    _geom_angle_atom_site_label_1
    _geom_angle_atom_site_label_2
    _geom_angle_atom_site_label_3
    _geom_angle_site_symmetry_1
    _geom_angle_site_symmetry_2
    _geom_angle_site_symmetry_3
    _geom_angle
    _geom_angle_publ_flag
    O1 S1 O2 . . . 116.3(2) no
    O1 S1 N3 . . . 113.32(16) no
    O1 S1 C13 . . . 107.12(16) no
    O2 S1 N3 . . . 109.02(19) no
    O2 S1 C13 . . . 105.41(16) no
    N3 S1 C13 . . . 104.75(15) no
    O3 S2 N7 . . . 113.45(15) no
    O3 S2 C29 . . . 107.61(15) no
    O4 S2 N7 . . . 108.77(16) no
    O4 S2 C29 . . . 105.65(15) no
    N7 S2 C29 . . . 104.41(15) no
    O3 S2 O4 . . . 116.02(17) no
    C6 N1 C7 . . . 106.9(2) no
    C1 N2 C7 . . . 104.4(2) no
    S1 N3 C14 . . . 115.8(2) no
    C14 N4 C16 . . . 121.4(3) no
    C14 N4 C15 . . . 121.6(3) no
    C15 N4 C16 . . . 117.0(3) no
    C6 N1 H1 . . . 127.00 no
    C7 N1 H1 . . . 127.00 no
    C22 N5 C23 . . . 107.1(2) no
    C17 N6 C23 . . . 104.5(2) no
    S2 N7 C30 . . . 115.9(3) no
    C30 N8 C32 . . . 119.6(4) no
    C31 N8 C32 . . . 118.2(3) no
    C30 N8 C31 . . . 122.3(3) no
    C23 N5 H5A . . . 126.00 no
    C22 N5 H5A . . . 126.00 no
    N2 C1 C6 . . . 110.0(3) no
    C2 C1 C6 . . . 119.4(3) no
    N2 C1 C2 . . . 130.6(3) no
    C1 C2 C3 . . . 118.6(3) no
    C2 C3 C4 . . . 121.3(3) no
    C3 C4 C5 . . . 121.3(3) no
    C4 C5 C6 . . . 116.9(3) no
    N1 C6 C5 . . . 132.5(3) no
    C1 C6 C5 . . . 122.3(3) no
    N1 C6 C1 . . . 105.1(2) no
    N1 C7 N2 . . . 113.6(3) no
    N2 C7 C8 . . . 125.2(3) no
    N1 C7 C8 . . . 121.1(3) no
    C9 C8 C13 . . . 118.3(3) no
    C7 C8 C13 . . . 124.6(3) no
    C7 C8 C9 . . . 117.1(3) no
    C8 C9 C10 . . . 120.7(3) no
    C9 C10 C11 . . . 120.5(3) no
    C10 C11 C12 . . . 119.9(3) no
    C11 C12 C13 . . . 120.2(3) no
    S1 C13 C12 . . . 116.2(2) no
    C8 C13 C12 . . . 120.4(3) no
    S1 C13 C8 . . . 123.3(2) no
    N3 C14 N4 . . . 123.6(3) no
    C3 C2 H2 . . . 121.00 no
    C1 C2 H2 . . . 121.00 no
    C2 C3 H3 . . . 119.00 no
    C4 C3 H3 . . . 119.00 no
    C3 C4 H4 . . . 119.00 no
    C5 C4 H4 . . . 119.00 no
    C4 C5 H5 . . . 122.00 no
    C6 C5 H5 . . . 122.00 no
    C10 C9 H9 . . . 120.00 no
    C8 C9 H9 . . . 120.00 no
    C9 C10 H10 . . . 120.00 no
    C11 C10 H10 . . . 120.00 no
    C12 C11 H11 . . . 120.00 no
    C10 C11 H11 . . . 120.00 no
    C11 C12 H12 . . . 120.00 no
    C13 C12 H12 . . . 120.00 no
    N3 C14 H14 . . . 118.00 no
    N4 C14 H14 . . . 118.00 no
    N4 C15 H15B . . . 109.00 no
    N4 C15 H15A . . . 109.00 no
    N4 C15 H15C . . . 109.00 no
    H15B C15 H15C . . . 109.00 no
    H15A C15 H15C . . . 109.00 no
    H15A C15 H15B . . . 109.00 no
    H16A C16 H16B . . . 109.00 no
    H16B C16 H16C . . . 109.00 no
    N4 C16 H16B . . . 109.00 no
    H16A C16 H16C . . . 109.00 no
    N4 C16 H16A . . . 109.00 no
    N4 C16 H16C . . . 110.00 no
    N6 C17 C22 . . . 110.0(3) no
    N6 C17 C18 . . . 130.0(3) no
    C18 C17 C22 . . . 120.0(3) no
    C17 C18 C19 . . . 117.7(4) no
    C18 C19 C20 . . . 122.3(3) no
    C19 C20 C21 . . . 120.8(3) no
    C20 C21 C22 . . . 117.1(3) no
    N5 C22 C21 . . . 132.8(3) no
    N5 C22 C17 . . . 105.1(2) no
    C17 C22 C21 . . . 122.0(3) no
    N6 C23 C24 . . . 124.7(3) no
    N5 C23 C24 . . . 122.0(3) no
    N5 C23 N6 . . . 113.2(3) no
    C23 C24 C25 . . . 117.6(3) no
    C23 C24 C29 . . . 124.0(3) no
    C25 C24 C29 . . . 118.5(3) no
    C24 C25 C26 . . . 120.7(3) no
    C25 C26 C27 . . . 120.5(3) no
    C26 C27 C28 . . . 120.2(3) no
    C27 C28 C29 . . . 119.9(3) no
    S2 C29 C24 . . . 123.0(2) no
    S2 C29 C28 . . . 116.6(2) no
    C24 C29 C28 . . . 120.3(3) no
    N7 C30 N8 . . . 122.9(4) no
    C17 C18 H18 . . . 121.00 no
    C19 C18 H18 . . . 121.00 no
    C18 C19 H19 . . . 119.00 no
    C20 C19 H19 . . . 119.00 no
    C19 C20 H20 . . . 120.00 no
    C21 C20 H20 . . . 120.00 no
    C20 C21 H21 . . . 121.00 no
    C22 C21 H21 . . . 121.00 no
    C24 C25 H25 . . . 120.00 no
    C26 C25 H25 . . . 120.00 no
    C25 C26 H26 . . . 120.00 no
    C27 C26 H26 . . . 120.00 no
    C26 C27 H27 . . . 120.00 no
    C28 C27 H27 . . . 120.00 no
    C27 C28 H28 . . . 120.00 no
    C29 C28 H28 . . . 120.00 no
    N7 C30 H30 . . . 119.00 no
    N8 C30 H30 . . . 119.00 no
    N8 C31 H31A . . . 109.00 no
    N8 C31 H31B . . . 109.00 no
    N8 C31 H31C . . . 109.00 no
    H31A C31 H31B . . . 110.00 no
    H31A C31 H31C . . . 109.00 no
    H31B C31 H31C . . . 109.00 no
    N8 C32 H32A . . . 109.00 no
    N8 C32 H32B . . . 109.00 no
    N8 C32 H32C . . . 109.00 no
    H32A C32 H32B . . . 109.00 no
    H32A C32 H32C . . . 109.00 no
    H32B C32 H32C . . . 109.00 no
loop_
    _geom_torsion_atom_site_label_1
    _geom_torsion_atom_site_label_2
    _geom_torsion_atom_site_label_3
    _geom_torsion_atom_site_label_4
    _geom_torsion_site_symmetry_1
    _geom_torsion_site_symmetry_2
    _geom_torsion_site_symmetry_3
    _geom_torsion_site_symmetry_4
    _geom_torsion
    _geom_torsion_publ_flag
    O1 S1 N3 C14 . . . . -2.2(3) no
    O2 S1 N3 C14 . . . . 129.0(3) no
    C13 S1 N3 C14 . . . . -118.6(3) no
    O1 S1 C13 C8 . . . . -70.0(3) no
    O1 S1 C13 C12 . . . . 106.1(3) no
    O2 S1 C13 C8 . . . . 165.6(3) no
    O2 S1 C13 C12 . . . . -18.3(3) no
    N3 S1 C13 C8 . . . . 50.6(3) no
    N3 S1 C13 C12 . . . . -133.3(2) no
    O4 S2 N7 C30 . . . . -127.7(3) no
    C29 S2 N7 C30 . . . . 119.9(3) no
    O3 S2 C29 C24 . . . . 67.4(3) no
    O3 S2 C29 C28 . . . . -108.7(3) no
    O4 S2 C29 C24 . . . . -168.1(3) no
    O4 S2 C29 C28 . . . . 15.9(3) no
    O3 S2 N7 C30 . . . . 3.0(3) no
    N7 S2 C29 C28 . . . . 130.5(2) no
    N7 S2 C29 C24 . . . . -53.4(3) no
    C7 N1 C6 C5 . . . . -177.8(4) no
    C6 N1 C7 N2 . . . . -0.1(4) no
    C7 N1 C6 C1 . . . . 0.2(4) no
    C6 N1 C7 C8 . . . . -176.2(3) no
    C7 N2 C1 C6 . . . . 0.0(4) no
    C7 N2 C1 C2 . . . . -179.5(4) no
    C1 N2 C7 N1 . . . . 0.1(4) no
    C1 N2 C7 C8 . . . . 176.0(3) no
    S1 N3 C14 N4 . . . . -179.6(3) no
    C15 N4 C14 N3 . . . . -1.3(6) no
    C16 N4 C14 N3 . . . . 178.0(4) no
    C23 N5 C22 C21 . . . . 177.1(4) no
    C22 N5 C23 N6 . . . . 0.8(4) no
    C23 N5 C22 C17 . . . . -0.8(4) no
    C22 N5 C23 C24 . . . . 176.6(3) no
    C23 N6 C17 C22 . . . . -0.2(4) no
    C17 N6 C23 N5 . . . . -0.4(4) no
    C23 N6 C17 C18 . . . . 178.9(4) no
    C17 N6 C23 C24 . . . . -176.1(3) no
    S2 N7 C30 N8 . . . . 179.8(3) no
    C31 N8 C30 N7 . . . . 2.3(6) no
    C32 N8 C30 N7 . . . . -177.3(4) no
    C6 C1 C2 C3 . . . . 1.3(6) no
    N2 C1 C6 N1 . . . . -0.1(4) no
    N2 C1 C2 C3 . . . . -179.2(4) no
    N2 C1 C6 C5 . . . . 178.1(4) no
    C2 C1 C6 N1 . . . . 179.5(3) no
    C2 C1 C6 C5 . . . . -2.3(6) no
    C1 C2 C3 C4 . . . . 0.4(7) no
    C2 C3 C4 C5 . . . . -1.3(8) no
    C3 C4 C5 C6 . . . . 0.4(7) no
    C4 C5 C6 N1 . . . . 179.1(4) no
    C4 C5 C6 C1 . . . . 1.5(6) no
    N2 C7 C8 C13 . . . . 82.7(4) no
    N1 C7 C8 C9 . . . . 77.7(4) no
    N1 C7 C8 C13 . . . . -101.6(4) no
    N2 C7 C8 C9 . . . . -98.0(4) no
    C7 C8 C13 S1 . . . . -5.2(4) no
    C7 C8 C13 C12 . . . . 178.9(3) no
    C13 C8 C9 C10 . . . . -0.7(4) no
    C7 C8 C9 C10 . . . . 180.0(3) no
    C9 C8 C13 C12 . . . . -0.4(4) no
    C9 C8 C13 S1 . . . . 175.5(2) no
    C8 C9 C10 C11 . . . . 1.1(5) no
    C9 C10 C11 C12 . . . . -0.5(5) no
    C10 C11 C12 C13 . . . . -0.6(5) no
    C11 C12 C13 C8 . . . . 1.1(5) no
    C11 C12 C13 S1 . . . . -175.2(2) no
    N6 C17 C18 C19 . . . . 179.5(4) no
    C22 C17 C18 C19 . . . . -1.5(6) no
    N6 C17 C22 N5 . . . . 0.6(4) no
    N6 C17 C22 C21 . . . . -177.6(4) no
    C18 C17 C22 N5 . . . . -178.6(3) no
    C18 C17 C22 C21 . . . . 3.3(6) no
    C17 C18 C19 C20 . . . . -1.0(7) no
    C18 C19 C20 C21 . . . . 2.0(8) no
    C19 C20 C21 C22 . . . . -0.3(7) no
    C20 C21 C22 N5 . . . . -179.9(4) no
    C20 C21 C22 C17 . . . . -2.3(6) no
    N5 C23 C24 C25 . . . . -81.3(4) no
    N5 C23 C24 C29 . . . . 99.8(4) no
    N6 C23 C24 C25 . . . . 94.1(4) no
    N6 C23 C24 C29 . . . . -84.9(4) no
    C23 C24 C25 C26 . . . . -178.3(3) no
    C29 C24 C25 C26 . . . . 0.7(5) no
    C23 C24 C29 S2 . . . . 3.5(4) no
    C23 C24 C29 C28 . . . . 179.5(3) no
    C25 C24 C29 S2 . . . . -175.5(2) no
    C25 C24 C29 C28 . . . . 0.5(4) no
    C24 C25 C26 C27 . . . . -1.1(5) no
    C25 C26 C27 C28 . . . . 0.3(5) no
    C26 C27 C28 C29 . . . . 0.9(5) no
    C27 C28 C29 S2 . . . . 174.9(2) no
    C27 C28 C29 C24 . . . . -1.3(5) no
loop_
    _geom_hbond_atom_site_label_D
    _geom_hbond_atom_site_label_H
    _geom_hbond_atom_site_label_A
    _geom_hbond_site_symmetry_A
    _geom_hbond_distance_DH
    _geom_hbond_distance_HA
    _geom_hbond_distance_DA
    _geom_hbond_angle_DHA
    _geom_hbond_publ_flag
    N1 H1 N2 2_545 0.86 2.11 2.964(3) 174 yes
    N5 H5A N6 2_655 0.86 2.10 2.955(3) 178 yes
    C9 H9 O4 2_545 0.93 2.56 3.153(4) 122 yes
    C10 H10 O4 2_545 0.93 2.57 3.153(4) 121 yes
    C25 H25 O2 2_655 0.93 2.47 3.114(5) 127 yes
_iucr_refine_instructions_details
;
TITL AD24UOS_0m
CELL  0.71073  15.6300  10.0030  22.1220   90.000  110.657   90.000
ZERR     8.00   0.0050   0.0040   0.0050    0.000    0.005    0.000
LATT    1
SYMM   1/2-X,1/2+Y,1/2-Z
SFAC  C    H    N    O    S
UNIT  128 128   32   16   8
MERG   2
FMAP   2
PLAN   10
L.S.   20
OMIT -3 52
ACTA
BOND $H
HTAB
CONF
LIST 4
MPLA 6 C8 C9 C10 C11 C12 C13
MPLA 5 N3 C14 N4 C15 C16
MPLA 9 C1 C2 C3 C4 C5 C6 C7 N1 N2
MPLA 6 C8 C9 C10 C11 C12 C13
MPLA 3 O1 S1 O2
MPLA 5 N3 C14 N4 C15 C16
MPLA 6 C24 C25 C26 C27 C28 C29
MPLA 5 N7 C30 N8 C31 C32
MPLA 9 C17 C18 C19 C20 C21 C22 C23 N5 N6
MPLA 6 C24 C25 C26 C27 C28 C29
MPLA 3 O3 S2 O4
MPLA 5 N7 C30 N8 C31 C32
WGHT    0.063800    0.429200
FVAR       0.07996
MOLE 1
S1    5    0.377342    0.207376    0.161569    11.00000    0.03101    0.08408 =
         0.04468    0.01739    0.01076   -0.00169
O1    4    0.384444    0.345365    0.182740    11.00000    0.05886    0.05624 =
         0.08694    0.02470   -0.00852   -0.02971
O2    4    0.411066    0.178052    0.111242    11.00000    0.04205    0.22950 =
         0.05473    0.02575    0.02803    0.02161
N1    3    0.254359    0.048083    0.275887    11.00000    0.06209    0.02035 =
         0.02799   -0.00248    0.01233   -0.00691
AFIX  43
H1    2    0.247586   -0.032917    0.261961    11.00000   -1.20000
AFIX   0
N2    3    0.255916    0.270908    0.273568    11.00000    0.05819    0.02147 =
         0.02795   -0.00085    0.01163   -0.00240
N3    3    0.420769    0.103042    0.219894    11.00000    0.04256    0.05812 =
         0.04414    0.00202    0.00631    0.00994
N4    3    0.497562    0.085463    0.329633    11.00000    0.04781    0.05759 =
         0.04798    0.00967    0.00371   -0.00135
C1    1    0.281865    0.227546    0.337315    11.00000    0.04616    0.03097 =
         0.03106   -0.00176    0.01334   -0.00141
C2    1    0.305821    0.299582    0.394499    11.00000    0.08635    0.03074 =
         0.03624   -0.00627    0.01380   -0.00126
AFIX  43
H2    2    0.305463    0.392548    0.394027    11.00000   -1.20000
AFIX   0
C3    1    0.329923    0.231158    0.451456    11.00000    0.08175    0.05164 =
         0.03286   -0.01001    0.01766   -0.00106
AFIX  43
H3    2    0.345680    0.278438    0.490050    11.00000   -1.20000
AFIX   0
C4    1    0.331392    0.092218    0.452938    11.00000    0.07427    0.05615 =
         0.02796    0.00808    0.01246   -0.00231
AFIX  43
H4    2    0.349266    0.048449    0.492550    11.00000   -1.20000
AFIX   0
C5    1    0.306930    0.018124    0.396973    11.00000    0.08049    0.03319 =
         0.03460    0.00466    0.01558   -0.00875
AFIX  43
H5    2    0.307607   -0.074831    0.397801    11.00000   -1.20000
AFIX   0
C6    1    0.281279    0.088333    0.339408    11.00000    0.04576    0.02591 =
         0.02875   -0.00037    0.01093   -0.00668
C7    1    0.240579    0.160547    0.239518    11.00000    0.03591    0.02438 =
         0.02887    0.00212    0.01320   -0.00196
C8    1    0.205353    0.153767    0.167933    11.00000    0.03238    0.01996 =
         0.02930   -0.00065    0.00889   -0.00100
C9    1    0.112277    0.131317    0.137474    11.00000    0.03696    0.04506 =
         0.03924   -0.00521    0.01542   -0.00779
AFIX  43
H9    2    0.075252    0.121290    0.162122    11.00000   -1.20000
AFIX   0
C10   1    0.074073    0.123718    0.070821    11.00000    0.03171    0.05772 =
         0.04085   -0.00176   -0.00335   -0.00666
AFIX  43
H10   2    0.011476    0.110215    0.051045    11.00000   -1.20000
AFIX   0
C11   1    0.127538    0.135883    0.033884    11.00000    0.05021    0.04301 =
         0.02798    0.00172    0.00415   -0.00272
AFIX  43
H11   2    0.101488    0.129939   -0.010865    11.00000   -1.20000
AFIX   0
C12   1    0.219905    0.156923    0.062932    11.00000    0.04917    0.03679 =
         0.03222    0.00340    0.01624   -0.00134
AFIX  43
H12   2    0.256438    0.164463    0.037798    11.00000   -1.20000
AFIX   0
C13   1    0.258984    0.166991    0.129835    11.00000    0.03194    0.02618 =
         0.03166    0.00186    0.00946    0.00091
C14   1    0.458776    0.155677    0.277298    11.00000    0.03375    0.05247 =
         0.05014    0.00873    0.00894   -0.00609
AFIX  43
H14   2    0.458152    0.248239    0.281063    11.00000   -1.20000
AFIX   0
C15   1    0.499695   -0.059424    0.328093    11.00000    0.12589    0.06589 =
         0.08168    0.00998   -0.00169    0.02759
AFIX 137
H15A  2    0.453576   -0.090975    0.289211    11.00000   -1.50000
H15B  2    0.488203   -0.094573    0.364888    11.00000   -1.50000
H15C  2    0.558720   -0.088626    0.329161    11.00000   -1.50000
AFIX   0
C16   1    0.541335    0.149219    0.391791    11.00000    0.07707    0.08704 =
         0.04632    0.00936   -0.00547   -0.02434
AFIX 137
H16A  2    0.535532    0.244488    0.386776    11.00000   -1.50000
H16B  2    0.604914    0.125421    0.408453    11.00000   -1.50000
H16C  2    0.512546    0.119965    0.421302    11.00000   -1.50000
AFIX   0
MOLE 2
S2    5    0.622380    0.503133    0.335440    11.00000    0.03107    0.06715 =
         0.04201    0.01727    0.01342    0.00381
O3    4    0.622145    0.369481    0.310376    11.00000    0.05291    0.04393 =
         0.08046    0.00835    0.00994   -0.01459
O4    4    0.584531    0.516899    0.385162    11.00000    0.04591    0.14643 =
         0.05256    0.03085    0.02911    0.02016
N5    3    0.739665    0.682266    0.225614    11.00000    0.06267    0.02661 =
         0.03110    0.00155    0.01760   -0.00606
AFIX  43
H5A   2    0.739105    0.763102    0.238707    11.00000   -1.20000
AFIX   0
N6    3    0.757827    0.461274    0.229885    11.00000    0.05618    0.03336 =
         0.03060   -0.00430    0.01547   -0.00380
N7    3    0.576119    0.612515    0.280249    11.00000    0.04748    0.06096 =
         0.03433    0.00856    0.00715    0.01470
N8    3    0.500765    0.643947    0.171195    11.00000    0.05332    0.09944 =
         0.03687    0.01566    0.00018   -0.01148
C17   1    0.730145    0.503209    0.165974    11.00000    0.05735    0.03471 =
         0.03082   -0.00326    0.01414   -0.01028
C18   1    0.715809    0.429804    0.109929    11.00000    0.09109    0.04666 =
         0.03956   -0.01046    0.01991   -0.01033
AFIX  43
H18   2    0.725079    0.337844    0.111393    11.00000   -1.20000
AFIX   0
C19   1    0.687575    0.497564    0.052509    11.00000    0.09203    0.06840 =
         0.03279   -0.01456    0.01870   -0.02118
AFIX  43
H19   2    0.678517    0.450236    0.014565    11.00000   -1.20000
AFIX   0
C20   1    0.671994    0.634258    0.048890    11.00000    0.08225    0.07017 =
         0.02777    0.00665    0.01460   -0.02471
AFIX  43
H20   2    0.651073    0.676036    0.008759    11.00000   -1.20000
AFIX   0
C21   1    0.687104    0.708908    0.103951    11.00000    0.07474    0.04626 =
         0.03735    0.00754    0.01494   -0.01319
AFIX  43
H21   2    0.677060    0.800704    0.102023    11.00000   -1.20000
AFIX   0
C22   1    0.718017    0.641182    0.162552    11.00000    0.05052    0.03670 =
         0.02642   -0.00229    0.01337   -0.01357
C23   1    0.761936    0.571833    0.263040    11.00000    0.03085    0.02976 =
         0.03203   -0.00101    0.01115   -0.00470
C24   1    0.793996    0.579316    0.334506    11.00000    0.03616    0.03166 =
         0.02841    0.00061    0.00972   -0.00154
C25   1    0.885775    0.610406    0.367196    11.00000    0.03942    0.05920 =
         0.04202   -0.00076    0.01066   -0.00862
AFIX  43
H25   2    0.923716    0.627787    0.343844    11.00000   -1.20000
AFIX   0
C26   1    0.920806    0.615647    0.433601    11.00000    0.04138    0.07929 =
         0.04597   -0.00306    0.00150   -0.01352
AFIX  43
H26   2    0.982398    0.634866    0.454762    11.00000   -1.20000
AFIX   0
C27   1    0.865776    0.592833    0.468618    11.00000    0.05899    0.05889 =
         0.03275   -0.00400    0.00294    0.00235
AFIX  43
H27   2    0.889903    0.597118    0.513480    11.00000   -1.20000
AFIX   0
C28   1    0.774133    0.563327    0.437554    11.00000    0.05167    0.04675 =
         0.02902    0.00379    0.01853    0.00684
AFIX  43
H28   2    0.736579    0.548981    0.461493    11.00000   -1.20000
AFIX   0
C29   1    0.738366    0.555180    0.370645    11.00000    0.03383    0.03125 =
         0.02938    0.00531    0.00932    0.00460
C30   1    0.541148    0.566705    0.221503    11.00000    0.03751    0.07342 =
         0.05036    0.01164    0.00879   -0.01136
AFIX  43
H30   2    0.544825    0.475455    0.214742    11.00000   -1.20000
AFIX   0
C31   1    0.494912    0.787553    0.176881    11.00000    0.15513    0.10406 =
         0.07831    0.02856    0.00404    0.05343
AFIX 137
H31A  2    0.537220    0.816038    0.218003    11.00000   -1.50000
H31B  2    0.433915    0.811612    0.173453    11.00000   -1.50000
H31C  2    0.509720    0.830236    0.142957    11.00000   -1.50000
AFIX   0
C32   1    0.460014    0.584401    0.107492    11.00000    0.09267    0.16355 =
         0.04340    0.01089   -0.00541   -0.05598
AFIX 137
H32A  2    0.485179    0.625594    0.078276    11.00000   -1.50000
H32B  2    0.395044    0.597975    0.092072    11.00000   -1.50000
H32C  2    0.472906    0.490310    0.110059    11.00000   -1.50000
HKLF    4
REM  AD24UOS_0m
REM R1 =  0.0592 for   3328 Fo > 4sig(Fo)  and  0.1303 for all   6347 data
REM    419 parameters refined using      0 restraints
END
WGHT      0.0643      0.4112
REM Highest difference peak  0.339,  deepest hole -0.323,  1-sigma level  0.052
Q1    1   0.5967  0.6365  0.3979  11.00000  0.05    0.34
Q2    1   0.6811  0.5271  0.3534  11.00000  0.05    0.28
Q3    1   0.4184  0.2878  0.1620  11.00000  0.05    0.26
Q4    1   0.3174  0.1989  0.1467  11.00000  0.05    0.26
Q5    1   0.2280  0.1981  0.1496  11.00000  0.05    0.22
Q6    1   0.2552 -0.0670  0.4007  11.00000  0.05    0.21
Q7    1   0.8349  0.5780  0.3507  11.00000  0.05    0.21
Q8    1   0.5773  0.4183  0.3329  11.00000  0.05    0.20
Q9    1   0.2644  0.3438  0.2514  11.00000  0.05    0.20
Q10   1   0.1566  0.1716  0.1540  11.00000  0.05    0.20
;
