# Supplementary material for: 2-(1H-Benzimidazol-2-yl)-N-[(E)-(dimethyl­amino)­methyl­idene]benzene­sulfonamide
Source: Acta Crystallogr Sect E Struct Rep Online. 2012 Jun 13;68(Pt 7):o2069. doi: 10.1107/S1600536812025159 (PMC3393333; doi:10.1107/S1600536812025159)
Supplement: Supplementary file 2 [file e-68-o2069-Isup2.hkl]

#
# h,k,l, Fc-squared, Fo-squared, sigma(Fo-squared) and status flag
#
data_I
_shelx_title ' AD24UOS_0m'
_shelx_refln_list_code          4
_shelx_F_calc_maximum      388.89
_exptl_crystal_F_000      1376.00
_reflns_d_resolution_high  0.8107
 
loop_
 _symmetry_equiv_pos_as_xyz
 'x, y, z'
 '-x+1/2, y+1/2, -z+1/2'
 '-x, -y, -z'
 'x-1/2, -y-1/2, z-1/2'
 
_cell_length_a    15.6300
_cell_length_b    10.0030
_cell_length_c    22.1220
_cell_angle_alpha  90.000
_cell_angle_beta  110.657
_cell_angle_gamma  90.000
 
_shelx_F_squared_multiplier     1.000
 
loop_
 _refln_index_h
 _refln_index_k
 _refln_index_l
 _refln_F_squared_calc
 _refln_F_squared_meas
 _refln_F_squared_sigma
 _refln_observed_status
   2   0   0    33473.62    33346.84    525.74 o
   4   0   0     7354.67     7186.84    114.83 o
   6   0   0    20375.96    22545.55    377.73 o
   8   0   0    14464.83    15078.14    241.40 o
  10   0   0      478.75      610.32     54.28 o
  12   0   0      589.26      612.43     43.90 o
  14   0   0       57.16       96.85     31.09 o
  16   0   0     1047.23     1022.14    102.26 o
  18   0   0        7.37       21.71     46.41 o
   1   1   0     2417.97     2255.98     31.64 o
   2   1   0     7984.33     7912.16     83.53 o
   3   1   0     4737.04     4069.83     48.12 o
   4   1   0     2860.63     2705.07     36.91 o
   5   1   0     3179.95     3168.12     46.15 o
   6   1   0       64.00       70.92     10.13 o
   7   1   0       11.13        0.19      7.91 o
   8   1   0       73.93       62.28     11.24 o
   9   1   0      313.54      352.49     20.41 o
  10   1   0        0.44        1.64     10.09 o
  11   1   0      223.69      192.94     19.16 o
  12   1   0        8.19        4.23     12.85 o
  13   1   0      389.44      456.83     33.73 o
  14   1   0        2.53       18.34     18.92 o
  15   1   0       46.03       56.52     26.52 o
  16   1   0       91.28       54.31     31.01 o
  17   1   0       82.61      104.42     35.48 o
   0   2   0     4691.64     4588.84     86.13 o
   1   2   0     2086.53     1945.69     36.45 o
   2   2   0      150.63      124.01      8.42 o
   3   2   0      249.31      278.14     10.17 o
   4   2   0      708.85      714.54     22.95 o
   5   2   0       31.81       26.38      7.56 o
   6   2   0      731.45      742.46     22.64 o
   7   2   0      775.04      747.86     24.34 o
   8   2   0       47.48       55.40     12.33 o
   9   2   0       90.40       63.92     12.28 o
  10   2   0        2.35       -0.31     11.55 o
  11   2   0       61.40       58.96     14.21 o
  12   2   0        7.70       -8.08     12.62 o
  13   2   0       25.75       27.52     17.52 o
  14   2   0        7.48        8.54     20.46 o
  15   2   0       16.89      -14.44     21.44 o
  16   2   0        6.69       11.10     26.92 o
  17   2   0        7.67       42.87     32.66 o
   1   3   0     2314.76     1946.66     37.48 o
   2   3   0    10465.38    10053.85    134.85 o
   3   3   0     1970.51     2052.55     54.24 o
   4   3   0     1103.22     1231.68     24.66 o
   5   3   0     5715.08     5724.82     72.61 o
   6   3   0      557.97      583.03     19.19 o
   7   3   0      448.09      437.61     20.62 o
   8   3   0      636.04      633.29     27.95 o
   9   3   0       45.71       54.50     14.37 o
  10   3   0     1202.54     1366.31     63.44 o
  11   3   0      173.02      167.94     22.33 o
  12   3   0        5.32        5.02     17.34 o
  13   3   0      367.92      361.73     33.92 o
  14   3   0      348.79      287.54     32.41 o
  15   3   0        0.40        1.71     19.45 o
  16   3   0        2.45       16.27     21.80 o
  17   3   0       51.83       35.32     41.09 o
   0   4   0     9328.96     9730.04    206.55 o
   1   4   0      706.88      675.09     21.28 o
   2   4   0     5404.18     5311.79     99.80 o
   3   4   0     1437.05     1446.20     31.13 o
   4   4   0      151.04      154.93     17.82 o
   5   4   0        1.96       26.65     11.89 o
   6   4   0      376.54      426.30     17.18 o
   7   4   0      900.67      907.65     23.77 o
   8   4   0      155.24      157.31     13.97 o
   9   4   0      316.11      343.40     26.41 o
  10   4   0      110.77       67.53     13.73 o
  11   4   0      159.77      167.09     25.16 o
  12   4   0       59.16       38.90     25.32 o
  13   4   0      248.75      300.94     33.83 o
  14   4   0      175.53      210.57     27.31 o
  15   4   0       48.97       65.28     30.04 o
  16   4   0      102.63      104.43     33.97 o
  17   4   0        5.26       10.50     32.73 o
   1   5   0      240.83      254.47     16.76 o
   2   5   0     1867.72     1695.18     44.33 o
   3   5   0     1019.99     1038.80     28.04 o
   4   5   0       29.96        5.47      9.37 o
   5   5   0      489.25      556.66     26.56 o
   6   5   0       33.55       30.84     11.38 o
   7   5   0      235.65      262.25     16.75 o
   8   5   0       83.43      103.05     18.91 o
   9   5   0      269.58      248.76     17.25 o
  10   5   0      128.09      114.08     25.33 o
  11   5   0       13.43       39.32     23.05 o
  12   5   0       18.12        1.42     22.46 o
  13   5   0       59.55       71.38     29.25 o
  14   5   0       34.24       38.83     30.48 o
  15   5   0        0.22       14.41     29.43 o
  16   5   0        0.03        4.00     34.53 o
   0   6   0      443.03      394.31     32.01 o
   1   6   0       16.77       11.45      9.46 o
   2   6   0      166.79      181.90     23.98 o
   3   6   0       48.87       34.26      9.97 o
   4   6   0      751.31      729.34     66.58 o
   5   6   0      188.54      185.18     21.52 o
   6   6   0      140.49      131.76     22.69 o
   7   6   0        2.79        5.79     11.83 o
   8   6   0      401.77      412.94     24.45 o
   9   6   0       15.00       17.07     23.69 o
  10   6   0       14.18       54.33     28.90 o
  11   6   0       27.66       18.60     28.43 o
  12   6   0      273.01      327.69     48.44 o
  13   6   0        6.54       17.13     31.32 o
  14   6   0      123.97      175.38     44.55 o
  15   6   0        0.90       81.96     40.27 o
   1   7   0     3857.70     3940.33     76.11 o
   2   7   0      812.90      917.43     47.43 o
   3   7   0     2941.82     2897.02    117.39 o
   4   7   0      156.28      163.90     20.26 o
   5   7   0       83.17      100.52     18.45 o
   6   7   0      382.98      406.64     31.73 o
   7   7   0      169.54      145.26     34.31 o
   8   7   0       38.39       11.61     52.19 o
   9   7   0     3142.15     2959.18    111.76 o
  10   7   0      212.41      285.26     46.96 o
  11   7   0      244.52      296.49     47.01 o
  12   7   0       16.94      -23.46     42.03 o
  13   7   0        0.07      -29.72     52.35 o
  14   7   0       61.02      153.31     47.60 o
   0   8   0      118.32      174.00     26.83 o
   1   8   0      605.04      640.65     33.57 o
   2   8   0      695.63      746.26     58.63 o
   3   8   0      994.03      962.25     57.34 o
   4   8   0     3015.07     2825.50     77.20 o
   5   8   0      715.69      803.72     41.71 o
   6   8   0       12.89       23.28     17.50 o
   7   8   0        7.38       40.78     24.22 o
   8   8   0       18.56       21.74     24.76 o
   9   8   0       39.98      -13.48     25.21 o
  10   8   0       92.96       53.48     31.95 o
  11   8   0       49.77       83.84     36.86 o
  12   8   0       81.56      138.03     43.93 o
  13   8   0       34.78       49.74     46.85 o
   1   9   0        5.23       -1.17     30.50 o
   2   9   0      135.86      114.85     37.44 o
   3   9   0       28.36       23.46     27.09 o
   4   9   0       57.19       87.53     32.78 o
   5   9   0       33.12       81.52     32.16 o
   6   9   0       89.37       72.27     41.85 o
   7   9   0       18.29      -25.45     37.57 o
   8   9   0        1.02        5.10     40.48 o
   9   9   0        3.92       20.95     63.34 o
  10   9   0        0.15       31.46     43.59 o
  11   9   0        3.07      184.55     86.02 o
  12   9   0       25.37      165.79     90.71 o
   1  10   0       60.13       46.95     30.62 o
   2  10   0      214.87      262.05     45.02 o
   3  10   0       30.63       50.59     32.53 o
   4  10   0      842.25     1003.52     80.25 o
   5  10   0       12.27       18.16     42.48 o
   6  10   0      136.04      172.85     59.75 o
   7  10   0       20.17       66.20     47.21 o
   8  10   0       70.67       47.57     45.30 o
   9  10   0        1.80       23.55     61.78 o
  10  10   0      134.13      143.89     96.97 o
   1  11   0       35.79       -6.56     38.67 o
   2  11   0       79.29       58.52     47.71 o
   3  11   0       31.69       -0.41     35.32 o
   4  11   0      341.20      235.01     76.64 o
   5  11   0        0.74      -15.60     57.09 o
   6  11   0      214.55      409.70     79.60 o
   7  11   0        0.00       86.02     84.46 o
   8  11   0       89.73       59.43     82.89 o
   0  12   0       62.13      126.69     75.07 o
   1  12   0        6.89       32.82     43.17 o
   2  12   0       74.95      104.79     76.64 o
   3  12   0        8.64       38.27     47.64 o
   4  12   0      121.80      118.61     54.53 o
 -17   0   1        0.19       48.48     42.03 o
 -15   0   1       20.09       11.25     26.49 o
 -13   0   1       20.28       42.27     23.84 o
 -11   0   1       17.50        8.09     16.25 o
  -9   0   1      198.33      189.31     23.70 o
  -7   0   1       42.01       34.98     14.51 o
  -5   0   1        0.32       11.73     11.67 o
  -3   0   1       54.58      -15.32     10.22 o
   3   0   1      212.91      200.32     11.84 o
   5   0   1       84.83       76.91     11.78 o
   7   0   1        4.67      -12.12      9.32 o
   9   0   1        0.09        9.69     14.12 o
  11   0   1       26.98       17.58     17.76 o
  13   0   1       14.88       35.57     25.96 o
  15   0   1        8.84       12.63     26.31 o
  17   0   1        0.70      -39.72     40.26 o
 -18   1   1      173.70      168.46     41.48 o
 -17   1   1      159.36      173.14     38.93 o
 -16   1   1      132.07      168.59     31.26 o
 -15   1   1       35.62       28.89     21.74 o
 -14   1   1      172.96      129.99     22.76 o
 -13   1   1      531.93      578.92     39.17 o
 -12   1   1       66.71       56.35     15.39 o
 -11   1   1       18.52       15.28     10.80 o
 -10   1   1       69.65       55.60     11.72 o
  -9   1   1     1123.88     1140.10     33.62 o
  -8   1   1     3098.30     3168.58     63.93 o
  -7   1   1      681.22      649.45     24.37 o
  -6   1   1     8622.03     8751.87    121.24 o
  -5   1   1     6080.89     5845.37     77.93 o
  -4   1   1    15549.69    15677.41    172.99 o
  -3   1   1      572.79      558.91     12.00 o
  -2   1   1     9137.08     9175.73    107.15 o
  -1   1   1     7129.38     6303.39     67.55 o
   0   1   1     2118.82     1953.40     71.16 o
   1   1   1      368.32      354.98     11.75 o
   2   1   1    13016.08    12827.80    111.54 o
   3   1   1    16599.66    15154.09    138.36 o
   4   1   1     6750.35     6482.64     72.16 o
   5   1   1     3862.77     3681.68     50.45 o
   6   1   1     9480.63     9821.71    113.80 o
   7   1   1     1821.61     1931.72     41.24 o
   8   1   1      616.89      665.37     26.32 o
   9   1   1      326.27      370.24     21.31 o
  10   1   1      402.36      445.53     24.93 o
  11   1   1      927.81      909.18     38.88 o
  12   1   1      130.84      102.80     20.86 o
  13   1   1      214.93      299.41     28.95 o
  14   1   1        6.91       14.78     19.62 o
  15   1   1      109.35      151.87     35.17 o
  16   1   1       37.83       20.99     25.64 o
  17   1   1        7.68       -2.24     27.20 o
 -18   2   1        2.09        2.37     27.16 o
 -17   2   1        8.50       29.10     24.04 o
 -16   2   1        2.04       30.58     23.93 o
 -15   2   1      724.65      863.15     61.76 o
 -14   2   1       52.93       21.11     19.68 o
 -13   2   1       34.62       11.51     16.17 o
 -12   2   1      103.41      118.61     17.82 o
 -11   2   1      306.57      305.47     27.12 o
 -10   2   1       78.12       62.50     13.69 o
  -9   2   1      129.58      177.19     22.76 o
  -8   2   1      339.52      401.99     19.42 o
  -7   2   1     9977.03     9864.94    137.54 o
  -6   2   1     3815.51     4296.73     67.20 o
  -5   2   1     7042.10     7386.37    102.79 o
  -4   2   1    16061.88    17176.44    201.88 o
  -3   2   1      482.55      392.64     11.21 o
  -2   2   1    18800.25    17884.43    202.30 o
  -1   2   1    15195.41    15079.47    173.98 o
   0   2   1    91964.66    89281.90   1064.14 o
   1   2   1    46526.82    44905.93    585.01 o
   2   2   1     6426.27     6492.29     79.88 o
   3   2   1     1144.67     1070.30     17.97 o
   4   2   1      653.30      559.74     15.98 o
   5   2   1     1158.26      966.61     21.76 o
   6   2   1     5897.60     6271.13     83.51 o
   7   2   1     1866.11     1842.58     53.81 o
   8   2   1      127.23      125.65     13.86 o
   9   2   1     2575.25     2464.72     49.07 o
  10   2   1       80.14      117.40     20.16 o
  11   2   1      822.39      795.32     36.53 o
  12   2   1        0.73      -21.01     14.27 o
  13   2   1      345.57      394.71     32.87 o
  14   2   1        6.22        7.65     18.28 o
  15   2   1      174.42      183.86     28.13 o
  16   2   1       33.33       11.93     22.70 o
  17   2   1      236.77      289.87     40.52 o
 -17   3   1       34.21       29.57     27.54 o
 -16   3   1        1.78       11.52     21.60 o
 -15   3   1        1.14       12.60     21.58 o
 -14   3   1       50.45       57.17     24.78 o
 -13   3   1      118.02      148.36     30.76 o
 -12   3   1       46.10       38.24     21.96 o
 -11   3   1       28.73       31.34     15.09 o
 -10   3   1      359.26      425.82     26.17 o
  -9   3   1        0.95      -10.79      9.32 o
  -8   3   1      128.62      107.92     13.21 o
  -7   3   1      163.81      177.10     13.30 o
  -6   3   1      885.58      976.08     24.21 o
  -5   3   1       68.07       60.59     10.53 o
  -4   3   1      127.78      159.74     10.43 o
  -3   3   1       37.26       36.58      8.40 o
  -2   3   1       87.48       71.85      6.50 o
  -1   3   1     6040.03     5766.39     76.12 o
   0   3   1     4873.82     5056.86     69.01 o
   1   3   1     1844.24     1844.83     35.62 o
   2   3   1     4532.32     4247.58     64.25 o
   3   3   1      692.77      782.98     29.58 o
   4   3   1        7.86       -0.81      4.93 o
   5   3   1      865.79      859.62     20.75 o
   6   3   1       98.50      113.89     10.34 o
   7   3   1      440.80      443.58     20.93 o
   8   3   1      162.37      196.88     21.70 o
   9   3   1      168.06      184.55     17.65 o
  10   3   1        1.69        0.65     12.41 o
  11   3   1      220.46      163.75     19.71 o
  12   3   1       79.63       68.49     19.73 o
  13   3   1       15.21        5.34     17.59 o
  14   3   1      142.64      125.20     25.42 o
  15   3   1        0.65       16.22     20.55 o
  16   3   1       15.02       43.45     26.52 o
  17   3   1        1.53       12.18     41.21 o
 -17   4   1        0.26       58.89     34.99 o
 -16   4   1       22.58       49.81     30.24 o
 -15   4   1       17.77       26.52     24.06 o
 -14   4   1       44.97       72.79     25.39 o
 -13   4   1        4.20        9.59     18.92 o
 -12   4   1      111.10       92.85     32.16 o
 -11   4   1        0.43      -20.38     13.58 o
 -10   4   1       25.71        0.20     13.33 o
  -9   4   1        0.64       -8.20     11.53 o
  -8   4   1      163.24      160.72     16.76 o
  -7   4   1      185.87      209.03     21.40 o
  -6   4   1       87.89      105.32      7.53 o
  -5   4   1      151.70      163.23     15.24 o
  -4   4   1       11.61        2.93      8.30 o
  -3   4   1     1361.46     1354.58     27.00 o
  -2   4   1        7.46       19.54     10.10 o
  -1   4   1       18.60       17.38      7.56 o
   0   4   1       46.40       46.74      9.17 o
   1   4   1      490.43      493.49     21.32 o
   2   4   1      999.88     1007.63     36.23 o
   3   4   1       15.45        9.86      6.66 o
   4   4   1       74.97       76.59     11.88 o
   5   4   1       44.39       47.37     25.12 o
   6   4   1      200.56      225.96     15.03 o
   7   4   1      127.02      146.47     12.72 o
   8   4   1       96.16       92.96     12.84 o
   9   4   1       39.32       33.19     11.90 o
  10   4   1       44.17       19.46     12.77 o
  11   4   1       51.37       74.06     21.54 o
  12   4   1       95.45       96.09     20.29 o
  13   4   1        0.06      -20.70     16.89 o
  14   4   1        0.16       19.33     25.39 o
  15   4   1       44.81       54.03     29.30 o
  16   4   1       22.63       -4.39     30.11 o
 -16   5   1      145.88      128.71     37.43 o
 -15   5   1       16.74        4.74     34.31 o
 -14   5   1      302.07      361.05     45.15 o
 -13   5   1      311.76      323.65     42.15 o
 -12   5   1       73.71       88.38     47.63 o
 -11   5   1       11.69        3.48     16.04 o
 -10   5   1     1111.23     1101.17     74.74 o
  -9   5   1      232.67      292.69     18.28 o
  -8   5   1      858.20      781.87     42.41 o
  -7   5   1      144.64      210.91     13.49 o
  -6   5   1     1756.85     1576.83     50.60 o
  -5   5   1      773.52      876.07     44.76 o
  -4   5   1      283.48      417.83     28.55 o
  -3   5   1       23.72       16.73      7.97 o
  -2   5   1     1482.23     1283.82     43.33 o
  -1   5   1    13912.80    14127.53    223.34 o
   0   5   1        0.38       15.11     10.21 o
   1   5   1     7715.87     8391.95    123.10 o
   2   5   1     4075.18     4063.33     77.52 o
   3   5   1     2892.36     3291.30     61.76 o
   4   5   1       92.27      105.16     14.56 o
   5   5   1     3484.60     3398.61     81.39 o
   6   5   1      610.82      568.72     33.32 o
   7   5   1     1761.21     1725.14     91.65 o
   8   5   1       55.40       40.26     13.53 o
   9   5   1      730.01      754.44     27.78 o
  10   5   1      896.12      896.28     43.33 o
  11   5   1       63.71       81.49     36.09 o
  12   5   1       30.83        6.06     40.51 o
  13   5   1      119.05      153.16     43.89 o
  14   5   1      496.91      550.28     64.00 o
  15   5   1       52.54        8.94     53.35 o
  16   5   1        4.79       25.00     47.18 o
 -16   6   1       51.63       72.49     72.73 o
 -15   6   1       23.66      -11.72     34.76 o
 -14   6   1      143.02      140.80     42.03 o
 -13   6   1       66.77       98.10     37.33 o
 -12   6   1      254.37      220.47     42.28 o
 -11   6   1      180.29      158.29     36.82 o
 -10   6   1       56.70       37.31     27.96 o
  -9   6   1        0.58       -3.79     21.81 o
  -8   6   1       89.32      114.41     43.64 o
  -7   6   1        6.42        6.16     10.40 o
  -6   6   1      430.78      416.69     30.38 o
  -5   6   1       24.80       33.39     14.64 o
  -4   6   1      467.61      516.61     30.69 o
  -3   6   1      289.32      241.47     14.57 o
  -2   6   1      402.71      383.16     34.08 o
  -1   6   1       43.16       18.45     11.11 o
   0   6   1       83.40      121.26     23.86 o
   1   6   1      161.57      159.29     16.01 o
   2   6   1     5068.50     5315.70    212.09 o
   3   6   1        0.01       11.36     15.91 o
   4   6   1     1040.85     1037.31     68.00 o
   5   6   1      797.50      745.84     45.38 o
   6   6   1      704.40      762.86     42.40 o
   7   6   1      180.51      206.74     21.22 o
   8   6   1      986.28      932.02     40.52 o
   9   6   1      233.05      238.89     27.01 o
  10   6   1      387.93      398.22     50.05 o
  11   6   1       99.88       96.73     34.73 o
  12   6   1      324.92      362.22     52.16 o
  13   6   1      253.45      218.20     48.03 o
  14   6   1        0.06       -3.23     33.10 o
  15   6   1      111.15       95.64     42.49 o
 -15   7   1        1.69       27.21     42.96 o
 -14   7   1        0.57       50.89     36.84 o
 -13   7   1       92.84       78.02     38.51 o
 -12   7   1        2.30       -5.24     27.80 o
 -11   7   1       42.96       19.77     28.25 o
 -10   7   1       13.48       26.86     28.82 o
  -9   7   1      146.97      133.07     34.66 o
  -8   7   1       11.16        4.15     23.79 o
  -7   7   1       17.50       17.12     15.19 o
  -6   7   1       14.92       32.29     19.19 o
  -5   7   1      249.82      221.11     29.80 o
  -4   7   1       36.84       49.65     21.10 o
  -3   7   1       57.20       34.07     11.82 o
  -2   7   1       87.70       90.51     24.69 o
  -1   7   1       25.59       35.56     13.24 o
   0   7   1      123.74      124.54     16.03 o
   1   7   1      361.61      363.58     25.18 o
   2   7   1       21.20       54.10     22.80 o
   3   7   1       63.14       61.58     20.97 o
   4   7   1      233.47      172.23     22.80 o
   5   7   1      171.73      146.97     22.80 o
   6   7   1       25.38       12.67     27.77 o
   7   7   1       48.56       45.15     17.89 o
   8   7   1        8.95       20.62     18.20 o
   9   7   1      273.71      285.34     42.44 o
  10   7   1       21.96        7.92     27.94 o
  11   7   1       16.61      -14.15     37.95 o
  12   7   1       16.70       34.97     33.48 o
  13   7   1       52.19       53.64     35.28 o
  14   7   1       17.08      -18.77     40.48 o
 -13   8   1        7.71       11.47     42.53 o
 -12   8   1       14.24       36.58     35.75 o
 -11   8   1      303.06      301.03     53.65 o
 -10   8   1      208.82      199.19     42.48 o
  -9   8   1       51.66       44.79     27.80 o
  -8   8   1       13.96      -16.06     24.60 o
  -7   8   1      167.56      171.27     31.12 o
  -6   8   1        9.98       -4.27     15.82 o
  -5   8   1       35.96       28.62     18.44 o
  -4   8   1      858.26      847.82     42.34 o
  -3   8   1     1495.47     1530.40     47.10 o
  -2   8   1      312.94      333.23     24.13 o
  -1   8   1      148.37      119.62     20.73 o
   0   8   1        2.55        1.58     12.24 o
   1   8   1      276.29      303.94     23.13 o
   2   8   1      221.11      207.78     29.32 o
   3   8   1      156.31      206.73     98.12 o
   4   8   1      850.45      909.78     69.19 o
   5   8   1     1061.71     1182.31     90.50 o
   6   8   1       42.41       40.36     19.67 o
   7   8   1      123.11      165.42     36.95 o
   8   8   1       22.08       34.09     50.21 o
   9   8   1       97.12      224.85     76.59 o
  10   8   1       18.96       16.03     28.63 o
  11   8   1        7.72      -40.61     28.41 o
  12   8   1       38.26       78.08     53.48 o
  13   8   1       80.77      105.51     51.83 o
 -12   9   1       49.75       -3.13     71.94 o
 -11   9   1        7.64        0.34     46.14 o
 -10   9   1       47.83      114.37     51.42 o
  -9   9   1      244.33      141.05     54.16 o
  -8   9   1      464.75      446.35    103.23 o
  -7   9   1       94.60       69.56     50.83 o
  -6   9   1        3.37        7.84     39.16 o
  -5   9   1       75.58       32.82     25.43 o
  -4   9   1      270.55      232.27     41.86 o
  -3   9   1       84.97       81.84     19.15 o
  -2   9   1       12.65      -14.55     22.45 o
  -1   9   1       91.73       69.25     33.08 o
   0   9   1        0.17       -9.34     25.96 o
   1   9   1      545.40      419.46     76.01 o
   2   9   1     2491.23     2355.23    105.35 o
   3   9   1      196.63      163.96     37.94 o
   4   9   1      904.52      895.25     72.05 o
   5   9   1       58.49       57.30     31.53 o
   6   9   1       37.89        1.66     37.55 o
   7   9   1       89.63       95.57     57.09 o
   8   9   1       14.78      -66.32     47.70 o
   9   9   1      208.15      307.97     70.81 o
  10   9   1      159.02      156.51     57.68 o
  11   9   1       13.74       65.69     79.76 o
  12   9   1       17.55      -15.64     73.51 o
 -10  10   1      177.89      -91.50     61.00 o
  -9  10   1       65.59       53.63     52.53 o
  -8  10   1      165.94      109.73     57.11 o
  -7  10   1      132.66      185.94     63.24 o
  -6  10   1      119.13       87.55     49.13 o
  -5  10   1       16.83        7.68     42.05 o
  -4  10   1      572.96      595.36     61.91 o
  -3  10   1       19.32       -3.68     16.95 o
  -2  10   1      103.28      136.63     55.16 o
  -1  10   1      244.14      280.17     44.83 o
   0  10   1      183.41      222.31     55.78 o
   1  10   1       72.99      120.23     34.72 o
   2  10   1      670.61      595.50    100.18 o
   3  10   1        1.65       31.80     29.32 o
   4  10   1      674.92      651.20     67.63 o
   5  10   1       37.56       46.72     43.42 o
   6  10   1      111.09       92.58     63.34 o
   7  10   1       45.43       85.65     64.12 o
   8  10   1      157.83      159.92     59.44 o
   9  10   1        7.03       59.43     73.51 o
  10  10   1      103.13      112.61     89.15 o
  -8  11   1        2.93       -4.69     67.25 o
  -7  11   1        0.00      -15.64     65.69 o
  -6  11   1       26.98       36.79     59.43 o
  -5  11   1        0.16      -16.62     68.03 o
  -4  11   1       12.80       55.30     52.39 o
  -3  11   1        2.41       15.78     24.36 o
  -2  11   1       17.70       30.47     20.13 o
  -1  11   1        4.66      -10.13     38.05 o
   0  11   1        4.53      -32.06     30.97 o
   1  11   1       11.75       43.90     39.81 o
   2  11   1       32.07       -3.97     29.25 o
   3  11   1       19.70       72.52     44.78 o
   4  11   1        0.09       -6.91     46.14 o
   5  11   1        0.60       61.33     51.94 o
   6  11   1        1.01      -50.89     43.09 o
   7  11   1        3.47      148.58     84.46 o
  -4  12   1      121.04      270.28     86.02 o
  -3  12   1        7.75       69.99     48.62 o
  -2  12   1      101.12      109.36     26.93 o
  -1  12   1        0.76        9.17     40.21 o
   0  12   1        7.02       89.42     48.32 o
   1  12   1        0.58      -10.64     39.25 o
   2  12   1        2.83       64.12     65.69 o
   3  12   1        9.92        3.55     42.48 o
 -18   0   2      502.66      761.88     97.32 o
 -16   0   2      129.94       70.59     70.38 o
 -14   0   2     1026.16     1193.23    106.88 o
 -12   0   2        5.03      -12.71     15.49 o
 -10   0   2       14.27       -1.92     18.74 o
  -8   0   2    17523.14    16844.49    340.62 o
  -6   0   2    97893.63    98184.89   1960.31 o
  -4   0   2   151238.16   151122.23   2699.33 o
  -2   0   2      223.51      185.37     15.48 o
   0   0   2    54359.00    47899.48   1075.69 o
   2   0   2       32.31       58.69      6.20 o
   4   0   2     5795.40     6108.72     81.09 o
   6   0   2     2670.16     2524.18     58.28 o
   8   0   2     4879.81     4839.52    108.80 o
  10   0   2     1411.81     1380.96     60.20 o
  12   0   2      403.07      506.39     55.38 o
  14   0   2       13.94       91.08     60.74 o
  16   0   2      620.17      652.99     87.92 o
 -18   1   2       65.83       90.39     42.44 o
 -17   1   2       86.10      108.72     36.86 o
 -16   1   2      108.03      134.02     27.89 o
 -15   1   2       22.80       14.92     20.81 o
 -14   1   2        8.48       13.22     16.05 o
 -13   1   2      310.57      303.39     28.41 o
 -12   1   2        2.37      -14.94     10.88 o
 -11   1   2        5.50       16.83     11.48 o
 -10   1   2      315.35      307.61     26.33 o
  -9   1   2      385.97      359.38     22.88 o
  -8   1   2     4912.23     4923.61     79.70 o
  -7   1   2      110.83      116.28     11.83 o
  -6   1   2    13788.70    13865.92    181.70 o
  -5   1   2     6093.48     6001.77     79.22 o
  -4   1   2    40962.89    40254.40    482.08 o
  -3   1   2     1435.82     1289.32     29.04 o
  -2   1   2     5620.98     4988.42     63.07 o
  -1   1   2     3392.98     3044.84     39.73 o
   0   1   2      799.76      876.99     11.52 o
   1   1   2      791.16      705.83     15.90 o
   2   1   2     2715.85     2625.94     26.41 o
   3   1   2     8546.21     7972.90     70.01 o
   4   1   2     1676.41     1599.07     22.91 o
   5   1   2      459.20      471.14     16.29 o
   6   1   2     7192.59     7664.63     93.43 o
   7   1   2     2171.96     2192.44     39.41 o
   8   1   2      169.18      173.90     14.85 o
   9   1   2       42.06       51.86     12.11 o
  10   1   2     1324.05     1395.98     43.98 o
  11   1   2      665.00      682.35     35.83 o
  12   1   2      509.21      514.39     42.31 o
  13   1   2       28.80       46.84     19.95 o
  14   1   2       42.88       40.76     21.13 o
  15   1   2       84.02       61.12     23.75 o
  16   1   2      143.53      164.98     32.01 o
  17   1   2        1.93        5.34     27.49 o
 -18   2   2        2.71       19.74     30.97 o
 -17   2   2        3.05       41.53     26.12 o
 -16   2   2        3.12       29.85     23.52 o
 -15   2   2       31.17       65.97     23.29 o
 -14   2   2        1.55       -7.53     17.86 o
 -13   2   2       27.92       46.09     18.25 o
 -12   2   2       14.90       20.86     13.22 o
 -11   2   2        0.36      -15.68     10.45 o
 -10   2   2      173.32      203.80     17.81 o
  -9   2   2        0.83       -3.83      8.84 o
  -8   2   2        7.24       -9.55      8.33 o
  -7   2   2      293.03      309.56     15.17 o
  -6   2   2       73.90       75.50     14.41 o
  -5   2   2      153.74      134.99     13.34 o
  -4   2   2       63.20       72.11      9.59 o
  -3   2   2      657.38      591.11     13.38 o
  -2   2   2      188.93      200.23      7.58 o
  -1   2   2      225.90      237.85      9.69 o
   0   2   2        8.72        1.41      5.17 o
   1   2   2     1313.94     1340.48     18.11 o
   2   2   2        0.05       -5.46      3.64 o
   3   2   2       83.99       81.40      6.73 o
   4   2   2        0.48       -4.08      5.63 o
   5   2   2      484.81      483.11     18.31 o
   6   2   2        3.13        3.26      7.54 o
   7   2   2       67.26       63.92      9.96 o
   8   2   2        0.42        3.83      8.03 o
   9   2   2      221.72      225.12     24.37 o
  10   2   2        3.18        2.71     10.88 o
  11   2   2       31.32       20.65     12.99 o
  12   2   2       13.59       15.13     15.17 o
  13   2   2       26.22        4.66     18.15 o
  14   2   2        1.70      -25.27     19.05 o
  15   2   2        3.00       10.71     21.81 o
  16   2   2        0.51        0.12     27.00 o
  17   2   2       24.88      -18.33     32.11 o
 -17   3   2      216.91      247.43     46.89 o
 -16   3   2      173.42      166.00     33.02 o
 -15   3   2       25.92       64.56     23.73 o
 -14   3   2        1.17       21.35     22.55 o
 -13   3   2      615.24      565.35     48.46 o
 -12   3   2      331.10      327.54     37.12 o
 -11   3   2       35.02       36.25     27.32 o
 -10   3   2      395.53      374.02     34.39 o
  -9   3   2       97.83       98.49     34.56 o
  -8   3   2      262.43      227.99     25.53 o
  -7   3   2      516.95      492.40     40.69 o
  -6   3   2     3425.91     3716.75     69.19 o
  -5   3   2       23.41       20.82     10.33 o
  -4   3   2      758.56      868.05     20.57 o
  -3   3   2       97.44       76.43      8.44 o
  -2   3   2    10210.53    10556.28    119.55 o
  -1   3   2    23280.01    22442.80    239.52 o
   0   3   2     7605.81     8378.70    104.96 o
   1   3   2    13236.25    13421.99    173.96 o
   2   3   2      168.62      155.20      8.24 o
   3   3   2       86.01       56.64     11.23 o
   4   3   2     3305.31     3374.74     44.50 o
   5   3   2      580.39      628.90     22.12 o
   6   3   2      249.09      341.46     17.99 o
   7   3   2     2379.56     2324.14     49.17 o
   8   3   2      198.74      206.72     17.86 o
   9   3   2      133.27      132.50     14.92 o
  10   3   2       22.03       29.93     13.06 o
  11   3   2     1003.26      895.11     45.67 o
  12   3   2        3.39       35.80     20.72 o
  13   3   2       61.50       42.24     20.26 o
  14   3   2       73.44       35.78     27.66 o
  15   3   2      293.65      275.11     37.75 o
  16   3   2       19.80       27.58     28.36 o
 -17   4   2      141.25      169.61     40.38 o
 -16   4   2       88.53       80.83     33.99 o
 -15   4   2      126.22      130.23     29.21 o
 -14   4   2      225.15      248.12     33.18 o
 -13   4   2      153.53       81.21     28.09 o
 -12   4   2        9.49       -0.29     22.04 o
 -11   4   2      103.35      109.35     22.86 o
 -10   4   2      193.26      151.91     22.92 o
  -9   4   2      288.97      344.38     43.73 o
  -8   4   2       97.40       86.33     16.65 o
  -7   4   2     1250.17     1252.63     39.31 o
  -6   4   2     2138.72     2175.70     37.85 o
  -5   4   2      213.62      251.45     19.20 o
  -4   4   2      246.81      233.36     16.81 o
  -3   4   2     6097.51     6279.32     88.06 o
  -2   4   2      843.79      792.91     21.10 o
  -1   4   2      604.16      628.58     20.97 o
   0   4   2      137.24      107.23     12.54 o
   1   4   2      260.48      294.59     17.97 o
   2   4   2     6814.01     6912.36    107.57 o
   3   4   2       97.31      111.88      8.96 o
   4   4   2      469.29      507.07     23.65 o
   5   4   2      630.70      582.65     27.97 o
   6   4   2      436.54      498.14     17.70 o
   7   4   2     1758.91     1755.05     37.94 o
   8   4   2     1946.89     2187.87     51.39 o
   9   4   2      186.16      207.18     23.56 o
  10   4   2     1477.75     1494.81     46.32 o
  11   4   2      163.16      207.34     26.93 o
  12   4   2       76.18       66.79     21.45 o
  13   4   2       14.70       21.31     19.88 o
  14   4   2      106.11      184.95     37.58 o
  15   4   2        2.41       34.78     29.73 o
  16   4   2        8.14        9.24     29.85 o
 -16   5   2       16.00       45.94     29.73 o
 -15   5   2        0.24        5.06     27.12 o
 -14   5   2        6.84      -18.44     25.69 o
 -13   5   2       49.02       33.65     26.58 o
 -12   5   2        1.60        3.58     22.02 o
 -11   5   2       11.10        5.83     16.45 o
 -10   5   2      311.46      339.47     28.91 o
  -9   5   2       31.69       32.69     11.15 o
  -8   5   2      128.05      142.40     18.40 o
  -7   5   2       48.00       40.54     17.87 o
  -6   5   2      104.09       98.51     18.29 o
  -5   5   2       13.61       19.73     15.63 o
  -4   5   2     1056.30     1093.11     34.69 o
  -3   5   2     1198.73     1251.38     30.60 o
  -2   5   2      485.65      588.49     23.58 o
  -1   5   2     2992.57     3020.25     60.02 o
   0   5   2      159.42      136.66     14.22 o
   1   5   2     1505.46     1604.92     38.60 o
   2   5   2        1.11        4.15     11.63 o
   3   5   2      390.00      393.10     20.04 o
   4   5   2        2.59       -6.66     10.59 o
   5   5   2      254.91      286.75     24.01 o
   6   5   2      197.15      204.36     19.38 o
   7   5   2      155.32      196.34     33.41 o
   8   5   2       18.96        1.16     13.00 o
   9   5   2      281.53      281.60     19.57 o
  10   5   2        3.43       31.81     25.55 o
  11   5   2        7.95        5.45     27.61 o
  12   5   2       29.14       14.78     26.77 o
  13   5   2       41.40       38.83     32.99 o
  14   5   2        3.82       66.99     36.28 o
  15   5   2       20.59       53.20     37.62 o
 -16   6   2        1.63       46.25     66.57 o
 -15   6   2       27.22       19.74     34.98 o
 -14   6   2      100.61      105.00     40.60 o
 -13   6   2       59.93       45.11     33.39 o
 -12   6   2       51.67        8.13     27.68 o
 -11   6   2       48.36       74.07     29.21 o
 -10   6   2      201.47      167.18     34.42 o
  -9   6   2        6.21        4.77     22.35 o
  -8   6   2       47.37       15.82     29.90 o
  -7   6   2      379.68      354.64     38.08 o
  -6   6   2      463.05      440.41     39.51 o
  -5   6   2       91.18      120.18     18.21 o
  -4   6   2      255.63      293.04     24.23 o
  -3   6   2       27.43       21.23      9.34 o
  -2   6   2      877.68      841.74     29.13 o
  -1   6   2        8.55       -2.12     11.29 o
   0   6   2       97.29       94.14     15.04 o
   1   6   2      384.83      338.16     24.02 o
   2   6   2     1786.72     1837.25     62.08 o
   3   6   2      109.44      100.68     20.35 o
   4   6   2      766.35      712.62     53.55 o
   5   6   2       65.66       98.37     18.55 o
   6   6   2      700.08      663.04     47.07 o
   7   6   2      104.75      144.01     23.85 o
   8   6   2      458.38      499.70     48.77 o
   9   6   2       17.03        6.64     25.16 o
  10   6   2      494.60      568.34    104.55 o
  11   6   2        6.06       -3.46     33.84 o
  12   6   2       76.89       84.04     37.32 o
  13   6   2      192.20      146.21     44.02 o
  14   6   2        0.65       48.76     34.62 o
  15   6   2       21.96      -17.65     45.04 o
 -15   7   2      107.74       79.67     78.98 o
 -14   7   2        0.05       13.60     32.89 o
 -13   7   2       22.17       24.43     32.10 o
 -12   7   2       15.84       24.80     26.81 o
 -11   7   2       94.78       75.48     46.91 o
 -10   7   2      154.69      106.25     48.51 o
  -9   7   2     1571.63     1581.21    141.92 o
  -8   7   2      155.75      175.94     35.10 o
  -7   7   2       76.57       55.83     17.59 o
  -6   7   2       36.66       32.18     16.51 o
  -5   7   2     1815.95     1757.91     59.25 o
  -4   7   2      788.13      816.41     46.92 o
  -3   7   2     1882.65     1904.94     50.13 o
  -2   7   2      174.34      234.35     18.69 o
  -1   7   2        4.67        6.76     10.14 o
   0   7   2      366.72      447.57     31.24 o
   1   7   2      848.13      863.64     46.05 o
   2   7   2      467.92      482.06     38.82 o
   3   7   2     3258.68     3159.94     96.85 o
   4   7   2        0.12        3.89     12.48 o
   5   7   2     1238.99     1409.69     53.48 o
   6   7   2       14.84        1.93     15.88 o
   7   7   2      149.00      148.77     30.70 o
   8   7   2      502.39      499.60     39.26 o
   9   7   2      538.31      517.62     54.63 o
  10   7   2       41.22       63.70     40.08 o
  11   7   2      185.97      209.71     45.78 o
  12   7   2       27.48       -1.69     47.89 o
  13   7   2        1.59      -28.86     28.76 o
  14   7   2       19.44      -30.51     45.65 o
 -14   8   2       20.35      -17.02     40.93 o
 -13   8   2       33.13       88.24     41.88 o
 -12   8   2       56.74       13.88     38.66 o
 -11   8   2      306.15      373.98     86.59 o
 -10   8   2       88.56       47.27     38.63 o
  -9   8   2      279.39      195.29     38.61 o
  -8   8   2       21.67       21.71     25.37 o
  -7   8   2        1.68       16.55     21.61 o
  -6   8   2        0.01      -20.17     15.44 o
  -5   8   2       51.75       37.56     20.00 o
  -4   8   2      378.56      368.78     24.40 o
  -3   8   2     1712.82     1611.22     67.73 o
  -2   8   2       85.29      102.85     29.91 o
  -1   8   2      710.29      734.98     29.80 o
   0   8   2      128.44      149.31     19.12 o
   1   8   2       18.73       51.63     16.26 o
   2   8   2       36.63      -15.91     16.77 o
   3   8   2        0.29       -3.92     31.89 o
   4   8   2      235.77      289.44     42.47 o
   5   8   2     1188.75     1229.14     53.12 o
   6   8   2        1.99      -22.87     16.35 o
   7   8   2       40.61       52.77     24.72 o
   8   8   2        9.07      -27.51     36.34 o
   9   8   2       63.97       56.06     30.99 o
  10   8   2       15.08        2.04     33.07 o
  11   8   2      129.23      198.05     44.82 o
  12   8   2       97.16      157.03     52.95 o
  13   8   2      749.56      764.17    112.61 o
 -12   9   2       30.48       67.25     81.33 o
 -11   9   2       11.36       18.77     51.85 o
 -10   9   2        0.73      -16.02     40.52 o
  -9   9   2        1.91       43.55     42.48 o
  -8   9   2        3.46       12.33     38.66 o
  -7   9   2        5.77       39.75     75.85 o
  -6   9   2       22.74       49.40     55.52 o
  -5   9   2       29.65       29.02     34.49 o
  -4   9   2        1.66        5.19     22.43 o
  -3   9   2        0.27        1.48     15.97 o
  -2   9   2       18.29      -11.13     21.61 o
  -1   9   2      117.48       98.61     25.28 o
   0   9   2        0.22      -24.29     16.19 o
   1   9   2       26.48        9.22     25.19 o
   2   9   2        2.23        3.66     26.19 o
   3   9   2       14.00       37.82     28.64 o
   4   9   2        1.50       16.35     28.02 o
   5   9   2        0.13        8.57     29.31 o
   6   9   2       37.04       11.80     49.27 o
   7   9   2       20.26       40.49     39.77 o
   8   9   2       12.38       25.73     41.46 o
   9   9   2        3.66       -8.34     41.20 o
  10   9   2       19.10       20.33     56.30 o
  11   9   2       85.67       70.38     87.58 o
 -10  10   2      113.74       93.84     78.20 o
  -9  10   2        0.04       71.64     53.05 o
  -8  10   2       11.58       18.88     44.53 o
  -7  10   2       38.97      -32.24     42.57 o
  -6  10   2       64.37       48.72     44.70 o
  -5  10   2       11.73       -5.39     41.33 o
  -4  10   2       40.25        0.48     26.77 o
  -3  10   2       10.89       28.83     18.49 o
  -2  10   2      209.61      317.16     54.85 o
  -1  10   2       15.17      -17.27     26.19 o
   0  10   2       76.60      102.77     67.25 o
   1  10   2        5.83       33.94     30.06 o
   2  10   2       29.59       66.57     39.97 o
   3  10   2        1.15        0.95     26.97 o
   4  10   2      302.84      352.90     52.94 o
   5  10   2        0.47       59.43     44.24 o
   6  10   2       96.07      150.15     55.30 o
   7  10   2        1.59       22.03     63.34 o
   8  10   2        0.99        2.82     46.91 o
   9  10   2        5.85       18.77     78.20 o
  -8  11   2       70.81      -34.41     65.69 o
  -7  11   2       25.35       43.79     76.64 o
  -6  11   2        1.10       77.59     50.83 o
  -5  11   2       72.94       61.08    113.39 o
  -4  11   2      250.99      191.47    108.70 o
  -3  11   2       57.47       64.98     24.46 o
  -2  11   2      392.94      280.22     40.41 o
  -1  11   2       26.96       53.84     33.34 o
   0  11   2      171.43      105.47     55.52 o
   1  11   2        1.55       13.02     35.32 o
   2  11   2      509.83      514.99     61.90 o
   3  11   2      150.10      210.08    121.21 o
   4  11   2      218.50      141.65     55.59 o
   5  11   2       15.23       58.37     49.62 o
   6  11   2        0.04       92.95     61.31 o
   7  11   2        0.52       46.92     78.20 o
  -4  12   2       75.13      118.69     60.20 o
  -3  12   2       32.94       32.89     42.04 o
  -2  12   2        0.01        9.30     22.51 o
  -1  12   2        1.99      -55.77     46.14 o
   0  12   2       18.87      -15.46     39.16 o
   1  12   2        5.11       90.31     94.62 o
   2  12   2        1.28      115.74     75.07 o
   3  12   2        1.77       21.04     61.00 o
 -17   0   3        0.80      139.14     48.02 o
 -15   0   3       34.61       10.03     21.93 o
 -13   0   3        3.91       30.78     21.66 o
 -11   0   3       26.29       28.21     15.35 o
  -9   0   3        1.59       -0.26     13.49 o
  -7   0   3      120.54       76.52     21.37 o
  -5   0   3      843.93      781.18     89.15 o
  -3   0   3      301.77      271.33     23.76 o
  -1   0   3        0.48       -6.92      4.61 o
   1   0   3       32.07       29.02      5.30 o
   3   0   3       70.04       66.76      8.07 o
   5   0   3        8.62        8.98      8.66 o
   7   0   3        1.41       -3.79     10.54 o
   9   0   3        5.33        0.11     15.06 o
  11   0   3        2.99       -5.43     21.52 o
  13   0   3       10.76       32.00     27.57 o
  15   0   3       11.42      -21.77     25.75 o
  17   0   3        1.79      -52.59     35.06 o
 -18   1   3        3.27       -9.67     29.87 o
 -17   1   3       77.81      177.17     38.71 o
 -16   1   3      163.60      171.15     32.46 o
 -15   1   3      158.95      124.79     37.35 o
 -14   1   3        9.59       42.34     17.11 o
 -13   1   3      162.87      111.83     19.38 o
 -12   1   3      185.17      218.79     24.09 o
 -11   1   3      306.06      299.88     23.48 o
 -10   1   3       24.64       58.63     12.96 o
  -9   1   3      110.79       76.17     15.92 o
  -8   1   3      410.79      452.70     26.94 o
  -7   1   3      801.85      932.80     35.89 o
  -6   1   3      807.05      905.57     33.75 o
  -5   1   3     4721.78     4566.16     79.54 o
  -4   1   3    89106.93    88017.82   1211.93 o
  -3   1   3     8100.34     7544.19    113.58 o
  -2   1   3     3834.26     3481.23     44.16 o
  -1   1   3     2203.77     1974.14     29.34 o
   0   1   3       52.29       64.34      4.62 o
   1   1   3     6395.65     5879.66     53.02 o
   2   1   3        3.99       -3.07      3.50 o
   3   1   3     4800.36     4544.34     44.41 o
   4   1   3     2129.30     2091.10     27.38 o
   5   1   3     1694.15     1554.55     26.98 o
   6   1   3      538.44      679.49     21.79 o
   7   1   3     2331.74     2176.54     39.62 o
   8   1   3      229.22      185.53     17.13 o
   9   1   3      316.89      257.71     20.88 o
  10   1   3      284.97      318.49     23.04 o
  11   1   3      532.08      582.07     31.21 o
  12   1   3      442.55      442.01     42.84 o
  13   1   3        5.21       10.49     17.36 o
  14   1   3      442.85      453.13     35.75 o
  15   1   3      309.95      321.77     48.56 o
  16   1   3      424.12      414.39     39.27 o
  17   1   3       26.16       -0.89     29.15 o
 -18   2   3       56.28       32.99     31.71 o
 -17   2   3      630.62      749.42     69.47 o
 -16   2   3        5.44        9.06     31.31 o
 -15   2   3      633.64      625.00     47.09 o
 -14   2   3       28.51       67.42     24.71 o
 -13   2   3      388.37      357.00     42.19 o
 -12   2   3       19.35       16.17     14.82 o
 -11   2   3       32.31        5.61     13.66 o
 -10   2   3     1980.22     2215.33     76.11 o
  -9   2   3      687.56      672.80     36.53 o
  -8   2   3      146.12      160.63     13.86 o
  -7   2   3      534.90      531.97     32.99 o
  -6   2   3      818.01      940.01     41.39 o
  -5   2   3     4572.84     4624.08     83.13 o
  -4   2   3    11225.70    11809.97    149.97 o
  -3   2   3     1828.95     1560.56     23.38 o
  -2   2   3        0.24       22.47      6.56 o
  -1   2   3    27594.64    26564.96    297.49 o
   0   2   3    14789.76    15150.39    165.06 o
   1   2   3     6642.04     6498.21     71.34 o
   2   2   3      677.67      758.60     20.01 o
   3   2   3     1833.57     1816.77     27.76 o
   4   2   3     1029.84      926.91     19.88 o
   5   2   3     1613.40     1505.02     29.63 o
   6   2   3      272.50      386.84     18.30 o
   7   2   3     6051.23     6268.42     82.07 o
   8   2   3     1164.37     1188.29     38.60 o
   9   2   3     3685.88     3569.32     81.60 o
  10   2   3      126.24       95.10     15.62 o
  11   2   3       16.96       12.35     13.53 o
  12   2   3      209.02      151.85     22.44 o
  13   2   3      214.52      206.86     32.27 o
  14   2   3       62.64       31.88     22.55 o
  15   2   3       26.77       78.07     25.58 o
  16   2   3       14.87       39.37     27.76 o
 -18   3   3       18.41       13.64     30.83 o
 -17   3   3       14.53       41.75     31.64 o
 -16   3   3       34.66       43.25     23.91 o
 -15   3   3       42.05       18.06     24.46 o
 -14   3   3        0.07      -13.35     19.20 o
 -13   3   3       32.26       18.02     21.51 o
 -12   3   3      171.23      147.26     40.34 o
 -11   3   3        2.86       -4.05     15.66 o
 -10   3   3       28.61       16.78     17.86 o
  -9   3   3        4.02      -14.44     15.92 o
  -8   3   3       78.70       71.76     19.19 o
  -7   3   3      543.48      486.48     47.63 o
  -6   3   3     1272.47     1315.83     51.72 o
  -5   3   3      433.55      498.79     36.45 o
  -4   3   3       26.45       24.34      6.67 o
  -3   3   3      399.88      475.83     13.18 o
  -2   3   3     9087.14     8975.89    109.08 o
  -1   3   3      820.75      761.61     17.25 o
   0   3   3       67.06       86.99      8.26 o
   1   3   3     1893.30     1870.25     31.41 o
   2   3   3     1065.91     1037.15     26.66 o
   3   3   3       50.09       60.76      9.53 o
   4   3   3     1233.54     1230.23     24.82 o
   5   3   3      220.68      187.58     15.53 o
   6   3   3      212.74      209.11     16.23 o
   7   3   3       59.78       46.98     11.35 o
   8   3   3      314.82      333.32     20.14 o
   9   3   3       41.51       34.39     14.78 o
  10   3   3       30.29        9.85     15.08 o
  11   3   3       85.12       69.00     18.93 o
  12   3   3       59.78       58.56     20.75 o
  13   3   3        0.48        5.85     19.33 o
  14   3   3       80.96      115.78     29.67 o
  15   3   3       64.54       84.17     35.53 o
  16   3   3       18.21       80.03     68.63 o
 -17   4   3       71.17      132.59     35.49 o
 -16   4   3        5.60       -1.28     30.84 o
 -15   4   3       20.84        1.72     25.40 o
 -14   4   3       95.35       60.06     28.57 o
 -13   4   3        1.18       -4.62     22.27 o
 -12   4   3       23.66        0.07     19.38 o
 -11   4   3       79.31       71.65     20.06 o
 -10   4   3       90.83       57.78     18.10 o
  -9   4   3      351.30      377.98     29.16 o
  -8   4   3       28.12       10.48     14.90 o
  -7   4   3      810.86      768.29     34.25 o
  -6   4   3       12.67        9.45      9.36 o
  -5   4   3        3.47       -9.00      7.50 o
  -4   4   3       37.49       39.42      9.00 o
  -3   4   3      376.16      376.45     13.97 o
  -2   4   3       32.68       46.78      7.28 o
  -1   4   3      744.48      718.98     22.32 o
   0   4   3       97.69      124.49     17.37 o
   1   4   3       64.79       75.26     13.87 o
   2   4   3      324.40      320.89     11.70 o
   3   4   3      236.91      217.73     12.06 o
   4   4   3       86.30       79.23      9.88 o
   5   4   3      352.00      340.03     28.22 o
   6   4   3      198.38      187.58     12.99 o
   7   4   3      249.42      245.21     21.00 o
   8   4   3        5.59       19.65     20.85 o
   9   4   3      352.07      365.52     24.11 o
  10   4   3      229.79      231.31     36.93 o
  11   4   3        0.22        6.34     17.30 o
  12   4   3       16.17       30.90     21.26 o
  13   4   3        8.32      -29.93     28.64 o
  14   4   3       47.28       85.15     38.74 o
  15   4   3        3.73        3.36     48.24 o
  16   4   3        4.11        6.45     35.14 o
 -17   5   3        2.17      -19.00     29.09 o
 -16   5   3      567.89      891.46     72.03 o
 -15   5   3       62.94        5.92     27.74 o
 -14   5   3        1.88       -2.24     27.06 o
 -13   5   3      129.91      104.26     41.76 o
 -12   5   3      394.31      434.82     36.27 o
 -11   5   3       28.09       12.01     16.37 o
 -10   5   3       69.11       58.64     18.42 o
  -9   5   3        4.90        8.53     11.26 o
  -8   5   3      893.04      844.76     28.89 o
  -7   5   3      953.71     1049.04     61.66 o
  -6   5   3      213.11      279.14     20.66 o
  -5   5   3     2288.19     2320.91     61.12 o
  -4   5   3       99.37      113.71     12.94 o
  -3   5   3     3994.20     4269.53     71.65 o
  -2   5   3     7941.26     8528.21    128.66 o
  -1   5   3     6118.61     6706.10    106.74 o
   0   5   3     3149.49     3074.68     61.00 o
   1   5   3     2092.44     2254.72     50.29 o
   2   5   3      804.03      852.46     38.03 o
   3   5   3      190.39      251.86     13.34 o
   4   5   3     3516.45     3539.82     58.71 o
   5   5   3      502.10      591.93     28.52 o
   6   5   3      378.60      424.41     25.87 o
   7   5   3      952.48      912.05     45.44 o
   8   5   3     2826.48     2527.45     75.33 o
   9   5   3      116.96       93.75     23.87 o
  10   5   3      158.15      190.70     36.54 o
  11   5   3      195.31      228.21     42.10 o
  12   5   3      379.26      516.07     99.52 o
  13   5   3       93.59       65.33     34.22 o
  14   5   3       16.64       27.70     85.26 o
  15   5   3       41.31       68.61     60.88 o
 -16   6   3       18.90       12.14     33.15 o
 -15   6   3       12.91       31.25     31.50 o
 -14   6   3      124.33      127.92     52.15 o
 -13   6   3      480.05      521.17     50.56 o
 -12   6   3        9.90        1.17     23.19 o
 -11   6   3        0.07       19.87     33.95 o
 -10   6   3     1006.27      876.92     66.43 o
  -9   6   3      272.58      258.84     27.99 o
  -8   6   3       35.42       22.49     21.58 o
  -7   6   3     1219.38     1222.84     43.00 o
  -6   6   3      886.72      869.31     53.50 o
  -5   6   3      693.19      768.23     37.08 o
  -4   6   3      454.54      460.01     35.05 o
  -3   6   3       10.81       20.70      9.62 o
  -2   6   3     1468.46     1395.08     36.13 o
  -1   6   3      174.55      180.54     15.88 o
   0   6   3       98.01       90.14     20.52 o
   1   6   3      593.74      457.40     27.95 o
   2   6   3      465.53      412.86     31.69 o
   3   6   3     2249.31     2233.34     52.87 o
   4   6   3      143.07      161.24     16.30 o
   5   6   3      146.01      166.21     21.57 o
   6   6   3     1140.58     1137.58     42.60 o
   7   6   3      369.60      417.76     34.11 o
   8   6   3       47.75       30.67     24.83 o
   9   6   3      302.47      334.87     47.96 o
  10   6   3      596.65      546.37    106.66 o
  11   6   3        7.22       22.69     29.15 o
  12   6   3      174.15      249.95     46.12 o
  13   6   3      560.60      549.05    128.68 o
  14   6   3      148.85      204.77     48.01 o
 -15   7   3        4.31       30.80     57.09 o
 -14   7   3        0.00      107.14     84.97 o
 -13   7   3       27.48      100.31     37.74 o
 -12   7   3        0.30      -18.98     25.88 o
 -11   7   3      110.87      170.62     39.10 o
 -10   7   3        0.68        4.34     29.57 o
  -9   7   3      116.71       84.70     40.24 o
  -8   7   3       31.20       -7.57     22.54 o
  -7   7   3        2.90        2.25     19.19 o
  -6   7   3       12.23        5.88     15.68 o
  -5   7   3       11.03       20.21     15.54 o
  -4   7   3      139.82      127.97     16.72 o
  -3   7   3       72.41       79.69     12.73 o
  -2   7   3       36.92       38.77     12.14 o
  -1   7   3       84.38       74.61     14.06 o
   0   7   3       35.04       28.12     12.79 o
   1   7   3       71.68      115.09     22.40 o
   2   7   3      155.59      191.54     16.96 o
   3   7   3       75.67       67.54     28.02 o
   4   7   3        2.95       13.07     12.04 o
   5   7   3      293.16      277.83     27.99 o
   6   7   3        2.07       -2.82     19.61 o
   7   7   3      140.12      108.55     28.36 o
   8   7   3        9.51       33.27     29.22 o
   9   7   3        1.77       40.01     28.97 o
  10   7   3      104.27      148.29     37.10 o
  11   7   3       19.24      103.89     35.76 o
  12   7   3       58.28      103.70     38.85 o
  13   7   3        0.54       18.21     41.89 o
 -14   8   3       15.89       52.22     44.34 o
 -13   8   3      172.12      137.78     45.62 o
 -12   8   3        2.49       88.01    101.11 o
 -11   8   3       26.40       24.61     34.56 o
 -10   8   3       58.85       42.75     29.36 o
  -9   8   3      177.50      187.48     36.69 o
  -8   8   3        0.11       35.62     24.98 o
  -7   8   3       34.00       91.84     27.63 o
  -6   8   3      259.31      246.11     37.47 o
  -5   8   3      211.77      222.60     27.99 o
  -4   8   3        0.98       21.75     13.47 o
  -3   8   3      509.61      475.17     28.45 o
  -2   8   3      433.39      381.21     32.15 o
  -1   8   3      306.35      338.14     30.24 o
   0   8   3       25.90       13.25     13.47 o
   1   8   3      197.22      245.92     30.53 o
   2   8   3      298.54      338.27     44.92 o
   3   8   3      273.68      352.94     46.50 o
   4   8   3       31.39       36.07     15.87 o
   5   8   3      632.14      600.48     40.67 o
   6   8   3       22.16       26.38     19.97 o
   7   8   3        0.84      -12.24     23.38 o
   8   8   3        6.20        1.61     25.47 o
   9   8   3        7.08      -15.43     27.10 o
  10   8   3       29.36       64.41     37.30 o
  11   8   3        0.07       53.62     35.21 o
  12   8   3       28.17      -50.47     40.21 o
 -12   9   3       10.36      -18.77     75.07 o
 -11   9   3        3.22       50.38     52.31 o
 -10   9   3       21.13        0.26     43.67 o
  -9   9   3       28.08       41.80     48.06 o
  -8   9   3      613.70      486.06     79.60 o
  -7   9   3       24.24       15.64     35.39 o
  -6   9   3       76.32        0.67     50.05 o
  -5   9   3        4.92       -0.31     22.43 o
  -4   9   3     1382.48     1387.92     59.66 o
  -3   9   3      383.53      387.84     27.46 o
  -2   9   3      174.00      165.44     25.47 o
  -1   9   3      232.12      219.58     35.44 o
   0   9   3      502.13      531.44     39.60 o
   1   9   3       41.01       30.24     24.38 o
   2   9   3      445.22      403.56     51.86 o
   3   9   3        7.09       12.23     25.93 o
   4   9   3      147.82      205.06     40.50 o
   5   9   3       36.72      -14.44     26.75 o
   6   9   3       35.74       44.59     41.09 o
   7   9   3        1.49      -18.82     36.29 o
   8   9   3        2.66       50.97     78.20 o
   9   9   3      203.15      140.69     55.96 o
  10   9   3       20.61       25.65     47.87 o
  11   9   3      193.25       93.84     87.58 o
 -11  10   3       16.51        0.00     78.20 o
 -10  10   3        0.01       78.20     68.82 o
  -9  10   3       21.19      -17.00     64.12 o
  -8  10   3       21.61       23.23     43.58 o
  -7  10   3       41.44      -19.33     67.25 o
  -6  10   3       66.25       77.10     75.85 o
  -5  10   3      202.00      224.25     59.44 o
  -4  10   3       16.34        9.36     23.48 o
  -3  10   3       61.48       61.05     31.15 o
  -2  10   3      214.04      362.31     49.31 o
  -1  10   3       44.31       24.35     28.14 o
   0  10   3      713.37      719.03    102.44 o
   1  10   3      108.99      130.89     38.81 o
   2  10   3      116.15      139.23     29.19 o
   3  10   3      128.81      124.06     37.75 o
   4  10   3       52.48      106.47     36.52 o
   5  10   3       13.02       38.32     44.54 o
   6  10   3       67.27       57.21     46.60 o
   7  10   3       21.55       87.51     46.29 o
   8  10   3       50.75       70.38     73.51 o
   9  10   3       39.45       54.74     81.33 o
  -8  11   3        0.09      -40.66     68.82 o
  -7  11   3        0.01       31.34    104.01 o
  -6  11   3        5.15       16.91     44.70 o
  -5  11   3        5.75        6.35     44.78 o
  -4  11   3        0.34      -22.50     24.05 o
  -3  11   3       16.21       12.76     23.57 o
  -2  11   3        5.00       11.31     20.85 o
  -1  11   3        7.26       40.80     42.43 o
   0  11   3        6.07       50.82     39.81 o
   1  11   3        0.17       -5.15     48.48 o
   2  11   3        2.24       27.26     30.44 o
   3  11   3        0.21       33.27     40.87 o
   4  11   3       34.09       64.59     51.84 o
   5  11   3        0.70        2.34     65.69 o
   6  11   3        6.11        4.69     64.12 o
   7  11   3        6.68      -34.41     68.82 o
  -4  12   3        0.06       15.97     71.94 o
  -3  12   3       50.66       65.68     47.93 o
  -2  12   3        2.34       28.49     42.47 o
  -1  12   3        2.39       51.38     57.09 o
   0  12   3       20.91       89.29     48.10 o
   1  12   3       35.01       84.04     49.20 o
   2  12   3       78.88      148.58     76.64 o
 -18   0   4      502.62      580.79     81.23 o
 -16   0   4       42.25      106.02     86.80 o
 -14   0   4     1794.30     1637.89    197.87 o
 -12   0   4     2912.99     2744.85    112.88 o
 -10   0   4     7364.25     7048.99    205.56 o
  -8   0   4       22.37        7.68     30.50 o
  -6   0   4    25987.33    25236.48    587.83 o
  -4   0   4      920.22     1119.46     46.41 o
  -2   0   4    34863.86    32792.59    581.81 o
   0   0   4    28424.53    28031.56    447.25 o
   2   0   4    62381.00    61869.80    645.53 o
   4   0   4     4979.27     4721.98     68.53 o
   6   0   4     9407.54     9837.49    130.66 o
   8   0   4       30.14       25.42     14.82 o
  10   0   4     4645.81     4730.84    119.08 o
  12   0   4      683.28      677.38     51.54 o
  14   0   4      304.71      491.50     50.03 o
  16   0   4       47.86       18.09     50.71 o
 -18   1   4      107.17      115.36     43.79 o
 -17   1   4        0.26        9.82     51.24 o
 -16   1   4      186.13      150.51     28.62 o
 -15   1   4      100.37       88.47     22.43 o
 -14   1   4      364.80      386.45     34.53 o
 -13   1   4      417.60      442.47     35.96 o
 -12   1   4      168.72      125.68     20.12 o
 -11   1   4     1734.21     1610.94     52.52 o
 -10   1   4      525.15      530.27     31.02 o
  -9   1   4      152.47      107.47     17.46 o
  -8   1   4     2943.15     2810.23     69.67 o
  -7   1   4       47.45       31.78     11.32 o
  -6   1   4        1.34        2.87      9.17 o
  -5   1   4      692.43      711.64     36.87 o
  -4   1   4    32983.89    32337.07    504.20 o
  -3   1   4     4970.60     4711.88     69.26 o
  -2   1   4       41.84       31.16      5.70 o
  -1   1   4      385.20      298.96     11.42 o
   0   1   4      457.86      432.99     12.07 o
   1   1   4     3173.98     2988.21     32.43 o
   2   1   4      911.00      857.09     13.85 o
   3   1   4      144.48      158.09      7.58 o
   4   1   4     2601.06     2636.11     34.09 o
   5   1   4     2962.01     2926.05     44.44 o
   6   1   4     2871.35     2690.82     40.85 o
   7   1   4      805.04      778.93     26.61 o
   8   1   4       42.46       45.83     11.41 o
   9   1   4      398.59      360.23     23.99 o
  10   1   4      118.84      114.93     19.43 o
  11   1   4      124.70      145.77     26.80 o
  12   1   4      119.51       98.74     20.57 o
  13   1   4       14.88       29.25     18.74 o
  14   1   4      161.36      170.33     25.10 o
  15   1   4      167.17      229.28     30.86 o
  16   1   4      102.53       97.98     29.64 o
 -18   2   4        1.10       18.83     31.11 o
 -17   2   4       50.80       64.41     32.40 o
 -16   2   4        2.37        1.56     20.44 o
 -15   2   4       40.08       48.01     24.59 o
 -14   2   4       20.11       22.19     22.96 o
 -13   2   4       25.86       36.98     23.40 o
 -12   2   4       23.87       18.96     15.00 o
 -11   2   4      123.05      144.53     18.39 o
 -10   2   4        0.48      -16.13     10.92 o
  -9   2   4      227.18      247.55     18.69 o
  -8   2   4      414.38      459.52     42.98 o
  -7   2   4       65.03       42.36     14.16 o
  -6   2   4      201.57      207.38     21.23 o
  -5   2   4        5.66       21.29      9.57 o
  -4   2   4      320.24      352.63     14.07 o
  -3   2   4        5.45       -1.00      5.96 o
  -2   2   4        0.22       -5.56      5.03 o
  -1   2   4      822.08      857.82     16.85 o
   0   2   4       20.86       20.88      4.11 o
   1   2   4        2.57       -3.40      4.71 o
   2   2   4       16.31       17.05      5.48 o
   3   2   4      261.98      247.13     11.24 o
   4   2   4        1.12       -5.74      5.70 o
   5   2   4       36.02       31.95      7.69 o
   6   2   4        0.16       -2.63      6.96 o
   7   2   4      575.47      550.99     24.56 o
   8   2   4        7.38        2.98     12.28 o
   9   2   4       83.71       89.52     14.48 o
  10   2   4        7.28        5.59     12.62 o
  11   2   4      119.36       98.90     18.25 o
  12   2   4        6.75       -7.98     16.25 o
  13   2   4        0.63      -11.00     17.40 o
  14   2   4        0.01       13.63     21.55 o
  15   2   4        5.88       24.92     25.90 o
  16   2   4        0.31       14.30     26.32 o
 -18   3   4        5.12       19.31     30.81 o
 -17   3   4       22.36       61.87     26.11 o
 -16   3   4       75.49       27.04     28.22 o
 -15   3   4       47.74       40.54     26.64 o
 -14   3   4      112.15       92.15     27.40 o
 -13   3   4      440.30      489.60     45.02 o
 -12   3   4        0.89       -9.42     17.59 o
 -11   3   4     1381.18     1305.83     66.39 o
 -10   3   4        1.85        9.92     20.47 o
  -9   3   4      884.91      858.84     78.56 o
  -8   3   4      515.01      545.02     37.11 o
  -7   3   4      592.92      482.37     32.79 o
  -6   3   4      401.85      515.08     31.56 o
  -5   3   4     1146.08     1117.61     40.89 o
  -4   3   4        0.27       -7.64      5.16 o
  -3   3   4       36.78       22.50      6.30 o
  -2   3   4     3790.81     3605.36     50.34 o
  -1   3   4     2125.72     2137.35     36.99 o
   0   3   4     1136.90     1057.88     19.96 o
   1   3   4     1670.60     1551.35     29.49 o
   2   3   4     2917.87     2824.74     45.55 o
   3   3   4     1027.06     1029.82     20.08 o
   4   3   4     2183.15     2264.21     35.78 o
   5   3   4     5722.09     5572.16     70.07 o
   6   3   4       39.83       25.04     14.26 o
   7   3   4      270.23      270.29     19.74 o
   8   3   4      667.60      724.73     30.91 o
   9   3   4     1770.12     1828.78     50.94 o
  10   3   4      123.29      164.02     19.53 o
  11   3   4       91.53       70.35     20.05 o
  12   3   4      431.98      414.07     33.63 o
  13   3   4        4.93       45.29     23.35 o
  14   3   4      239.32      247.89     36.34 o
  15   3   4      270.77      271.38     56.07 o
  16   3   4        9.72       55.36     39.68 o
 -17   4   4      361.90      551.07     60.35 o
 -16   4   4      173.00      162.92     38.01 o
 -15   4   4        8.51      -36.84     29.80 o
 -14   4   4      623.43      676.49     68.39 o
 -13   4   4      252.14      242.13     35.66 o
 -12   4   4      638.54      674.89     51.58 o
 -11   4   4      820.71      877.44     47.39 o
 -10   4   4      621.94      634.52     44.90 o
  -9   4   4      925.06      941.07     55.53 o
  -8   4   4      405.24      436.96     34.71 o
  -7   4   4     1570.73     1663.22     55.97 o
  -6   4   4        2.00       -6.54      9.32 o
  -5   4   4       76.04       78.96      9.63 o
  -4   4   4      321.80      309.34     14.07 o
  -3   4   4      325.90      305.91     13.70 o
  -2   4   4      458.11      436.98     17.25 o
  -1   4   4      701.03      768.09     25.11 o
   0   4   4      425.01      426.35     17.67 o
   1   4   4     1813.48     2172.13     29.77 o
   2   4   4       60.83       68.69      7.74 o
   3   4   4       40.05       74.62     14.00 o
   4   4   4     4907.14     4777.14     74.67 o
   5   4   4      255.05      268.79     17.05 o
   6   4   4       32.68       28.10     10.49 o
   7   4   4     4728.57     4720.35     77.37 o
   8   4   4       69.55       74.83     19.23 o
   9   4   4       41.85       36.30     13.66 o
  10   4   4      536.16      575.57     54.43 o
  11   4   4       87.66       53.93     19.46 o
  12   4   4      106.80       67.75     26.27 o
  13   4   4        3.53       50.70     32.15 o
  14   4   4      188.71      147.29     41.72 o
  15   4   4       89.92       74.47     41.43 o
 -17   5   4        0.16        5.38     33.18 o
 -16   5   4       20.26       57.29     40.86 o
 -15   5   4       27.35       23.04     29.57 o
 -14   5   4        0.96        3.09     25.44 o
 -13   5   4       66.50       64.88     26.99 o
 -12   5   4       10.41       10.56     21.85 o
 -11   5   4       35.09       22.23     40.41 o
 -10   5   4        7.21        9.97     15.98 o
  -9   5   4       31.56       44.03     18.74 o
  -8   5   4       27.47        2.82     11.25 o
  -7   5   4      272.07      303.75     41.54 o
  -6   5   4      159.13      163.73     23.41 o
  -5   5   4      341.37      391.51     22.57 o
  -4   5   4        0.53       -5.46      6.25 o
  -3   5   4      359.59      346.34     15.29 o
  -2   5   4     1106.63     1165.00     28.56 o
  -1   5   4      390.98      438.63     16.02 o
   0   5   4      137.22      157.65     14.54 o
   1   5   4       43.25       57.77     14.69 o
   2   5   4        0.22        4.48      6.84 o
   3   5   4      470.04      532.27     20.64 o
   4   5   4      330.80      383.33     19.50 o
   5   5   4      156.14      157.25     16.19 o
   6   5   4      206.23      198.77     19.83 o
   7   5   4      129.31      150.36     23.64 o
   8   5   4       32.85        5.34     15.86 o
   9   5   4       67.84      108.96     23.13 o
  10   5   4        3.09       16.14     27.87 o
  11   5   4       94.46      109.09     36.03 o
  12   5   4       10.29      -32.93     24.61 o
  13   5   4       36.03       53.17     43.87 o
  14   5   4       65.18       92.15     40.58 o
  15   5   4       21.89       63.48     40.89 o
 -16   6   4       77.90       95.10     35.43 o
 -15   6   4        2.56       27.89     29.16 o
 -14   6   4      102.60      142.64     35.46 o
 -13   6   4      336.51      330.88     42.69 o
 -12   6   4       52.90       70.21     30.07 o
 -11   6   4       82.98       35.92     34.99 o
 -10   6   4      531.21      564.09     61.63 o
  -9   6   4       64.75       98.40     26.86 o
  -8   6   4      123.17       70.26     25.23 o
  -7   6   4        7.76       12.30     11.02 o
  -6   6   4       63.97       50.97     18.74 o
  -5   6   4      133.94      178.09     17.91 o
  -4   6   4      220.44      223.12     16.98 o
  -3   6   4       13.51       19.87      9.30 o
  -2   6   4      327.25      342.16     20.25 o
  -1   6   4        3.52        9.23      7.52 o
   0   6   4      872.17      870.75     33.11 o
   1   6   4       45.87       31.89     11.78 o
   2   6   4      313.23      322.15     28.75 o
   3   6   4      478.39      516.54     20.56 o
   4   6   4      743.91      716.81     25.48 o
   5   6   4       59.21       57.30     16.09 o
   6   6   4      729.68      687.13     33.78 o
   7   6   4       43.56       72.06     23.22 o
   8   6   4        1.93        8.95     23.65 o
   9   6   4      103.48       54.31     29.21 o
  10   6   4      357.56      408.16     73.00 o
  11   6   4       72.48      108.85     36.26 o
  12   6   4       55.35       49.53     33.59 o
  13   6   4        0.36       38.07     41.90 o
  14   6   4      157.37      211.35     50.03 o
 -15   7   4      630.27      657.63     75.00 o
 -14   7   4        1.24       -5.72     35.48 o
 -13   7   4       30.85      -21.06     53.26 o
 -12   7   4        2.00      -25.16     35.79 o
 -11   7   4      201.51      210.16     41.63 o
 -10   7   4       11.16      -23.24     23.56 o
  -9   7   4      107.24      153.28     34.06 o
  -8   7   4        6.78       40.03     24.21 o
  -7   7   4      546.96      539.35     39.28 o
  -6   7   4       28.28       30.33     17.33 o
  -5   7   4      429.18      420.11     42.13 o
  -4   7   4        4.71       -9.17     11.81 o
  -3   7   4     2182.73     2033.85     46.61 o
  -2   7   4      859.77      805.95     31.26 o
  -1   7   4       17.91        7.99     15.50 o
   0   7   4       86.60       73.13     17.19 o
   1   7   4     1139.40     1172.38     53.55 o
   2   7   4      466.50      537.78     33.96 o
   3   7   4     3443.89     3126.73     64.13 o
   4   7   4       89.66       67.58     21.32 o
   5   7   4     1663.72     1715.62    130.11 o
   6   7   4       15.46       39.65     19.80 o
   7   7   4       97.78       53.29     28.19 o
   8   7   4      486.58      432.36     49.91 o
   9   7   4     1348.56     1513.53     92.36 o
  10   7   4       72.37       74.95     36.16 o
  11   7   4        1.67       88.23     35.30 o
  12   7   4       42.31       60.33     36.53 o
  13   7   4      139.47      231.68     60.71 o
 -14   8   4       18.83        4.50     42.76 o
 -13   8   4      197.42      225.90     49.48 o
 -12   8   4       37.93        0.91     30.14 o
 -11   8   4        4.59      -14.66     32.30 o
 -10   8   4        8.77      -17.58     25.24 o
  -9   8   4      347.35      275.67     42.72 o
  -8   8   4       27.17       29.22     26.49 o
  -7   8   4      144.01       77.82     58.65 o
  -6   8   4        3.56        9.90     17.06 o
  -5   8   4        0.60        2.60     14.49 o
  -4   8   4       47.48       52.39     15.54 o
  -3   8   4      297.47      262.68     28.93 o
  -2   8   4      757.16      711.31     43.26 o
  -1   8   4      414.06      356.98     50.91 o
   0   8   4       43.57       42.58     15.75 o
   1   8   4      286.68      253.69     26.91 o
   2   8   4      500.50      510.25     44.70 o
   3   8   4       20.12       42.62     27.00 o
   4   8   4       83.64       59.20     19.07 o
   5   8   4     1292.10     1284.47     76.30 o
   6   8   4      445.27      432.14     39.91 o
   7   8   4      557.79      573.19     55.90 o
   8   8   4      217.30      237.69     41.74 o
   9   8   4      684.74      814.46     76.95 o
  10   8   4       68.93       28.00     33.05 o
  11   8   4       17.42       -1.67     38.00 o
  12   8   4        1.31       -8.76     42.76 o
 -13   9   4       20.33      111.05     81.33 o
 -12   9   4        6.28      -12.51     68.82 o
 -11   9   4       21.90       88.39     53.63 o
 -10   9   4       11.93      -45.67     38.66 o
  -9   9   4        0.00       18.89     44.57 o
  -8   9   4        0.15      -12.13     36.45 o
  -7   9   4       31.64        1.13     41.39 o
  -6   9   4       47.46       50.66     25.29 o
  -5   9   4        3.67       48.51     20.98 o
  -4   9   4       34.14       31.94     16.98 o
  -3   9   4        0.23        9.56     15.25 o
  -2   9   4       17.50       11.22     26.86 o
  -1   9   4        0.04       10.29     20.09 o
   0   9   4       58.38       47.66     21.08 o
   1   9   4        7.61       19.66     20.99 o
   2   9   4       30.30       69.54     34.09 o
   3   9   4        4.22       -1.88     21.29 o
   4   9   4       37.21       53.85     29.00 o
   5   9   4       72.54       52.63     32.94 o
   6   9   4       10.15      -35.97     50.83 o
   7   9   4       43.38      -11.62     38.66 o
   8   9   4        0.31       10.50     42.57 o
   9   9   4       76.07      103.61     55.26 o
  10   9   4        0.07       79.76     75.07 o
  11   9   4       46.79       92.28     90.71 o
 -11  10   4        1.61       59.43     84.46 o
 -10  10   4        1.32      115.74     87.58 o
  -9  10   4        8.65       -2.91     73.51 o
  -8  10   4       57.12       56.86     44.53 o
  -7  10   4       48.55       13.63     37.54 o
  -6  10   4        0.53       52.94     44.70 o
  -5  10   4       99.18       29.93     47.21 o
  -4  10   4        3.52      -13.77     17.96 o
  -3  10   4        6.43       10.53     26.86 o
  -2  10   4      442.57      505.32     56.55 o
  -1  10   4        1.12        4.53     25.12 o
   0  10   4      252.91      303.62     56.31 o
   1  10   4      151.48      105.83     31.03 o
   2  10   4       12.87       34.82     23.17 o
   3  10   4       54.70      130.46     30.12 o
   4  10   4        0.97       -6.24     22.63 o
   5  10   4        2.00       18.00     30.42 o
   6  10   4       10.58       83.35     50.36 o
   7  10   4        0.65      -28.78     46.92 o
   8  10   4       68.64       28.15     75.07 o
   9  10   4       92.19      231.47     96.97 o
  -8  11   4       20.17       43.79     76.64 o
  -7  11   4       28.57       86.22     90.71 o
  -6  11   4       28.95       -2.44     43.67 o
  -5  11   4       88.05       83.31     49.23 o
  -4  11   4       19.09      -37.09     24.73 o
  -3  11   4        3.63       24.50     30.47 o
  -2  11   4        4.67       52.40     22.78 o
  -1  11   4        0.20        1.53     28.25 o
   0  11   4       28.33       89.62     47.52 o
   1  11   4        2.82       97.81     45.30 o
   2  11   4       57.36      136.64     49.62 o
   3  11   4        1.77       -5.27     56.30 o
   4  11   4       45.67       67.78     50.55 o
   5  11   4       48.42       65.84     41.25 o
   6  11   4       11.65       32.49     46.84 o
  -4  12   4        4.57      147.94     56.31 o
  -3  12   4       10.05       12.98     27.51 o
  -2  12   4        0.00       12.11     28.40 o
  -1  12   4        1.04       28.15     61.00 o
   0  12   4        5.46       14.08     39.81 o
   1  12   4        3.71       52.30     42.48 o
   2  12   4       62.71      103.23     64.12 o
 -17   0   5       12.05       40.26     35.93 o
 -15   0   5        7.82       13.80     21.95 o
 -13   0   5        1.28       20.21     26.28 o
 -11   0   5      289.61      304.19     41.29 o
  -9   0   5      331.10      359.69     79.76 o
  -7   0   5       51.09       12.10     29.72 o
  -5   0   5      145.74      104.79     28.15 o
  -3   0   5       85.75       80.75     15.25 o
  -1   0   5       12.08       -5.03      6.47 o
   1   0   5       33.44       49.78      8.74 o
   3   0   5       67.63       48.92     10.03 o
   5   0   5       38.84       36.89      9.96 o
   7   0   5       27.52       48.07     16.46 o
   9   0   5        7.15      -20.52     16.53 o
  11   0   5       14.40      -27.00     19.21 o
  13   0   5        2.10       -0.72     25.02 o
  15   0   5        0.02      -30.12     29.35 o
 -18   1   5      554.28      679.01     61.51 o
 -17   1   5       89.99      117.16     33.21 o
 -16   1   5       19.88       -1.28     19.83 o
 -15   1   5      218.13      224.34     29.82 o
 -14   1   5       54.35       51.64     18.05 o
 -13   1   5        8.77       33.15     16.50 o
 -12   1   5     4069.37     3616.94     88.12 o
 -11   1   5     2418.80     2049.97     57.70 o
 -10   1   5     5495.32     5413.41    118.39 o
  -9   1   5      953.64      993.57     42.45 o
  -8   1   5     4785.58     4906.99    103.86 o
  -7   1   5      453.29      435.50     27.79 o
  -6   1   5       57.16      108.05     18.65 o
  -5   1   5        0.54        4.69     14.38 o
  -4   1   5     6719.00     6762.32     98.10 o
  -3   1   5     5252.25     5209.20     71.52 o
  -2   1   5     1557.82     1433.77     23.49 o
  -1   1   5       40.72       52.55      7.01 o
   0   1   5      594.90      591.93     17.31 o
   1   1   5     1126.57     1032.60     17.09 o
   2   1   5      988.12      905.90     18.94 o
   3   1   5     1363.97     1183.59     19.55 o
   4   1   5     2694.52     2769.56     34.55 o
   5   1   5     5657.40     5429.14     61.23 o
   6   1   5     2592.13     2515.14     38.63 o
   7   1   5      493.93      514.26     21.64 o
   8   1   5      608.88      636.31     27.63 o
   9   1   5     1332.83     1286.64     41.32 o
  10   1   5     1773.56     1706.89     50.44 o
  11   1   5        1.56       -4.57     14.99 o
  12   1   5        2.12        0.78     16.41 o
  13   1   5      318.92      348.12     30.24 o
  14   1   5        0.28       15.58     20.56 o
  15   1   5        1.74        1.88     25.64 o
  16   1   5      100.46      100.75     30.87 o
 -18   2   5       12.53       -0.22     28.37 o
 -17   2   5      491.92      528.38     47.13 o
 -16   2   5       26.95      -10.55     22.38 o
 -15   2   5       30.95       68.20     28.90 o
 -14   2   5        0.94      -23.34     19.73 o
 -13   2   5      957.19      913.87     41.48 o
 -12   2   5      660.29      622.17     32.82 o
 -11   2   5      425.85      464.99     33.99 o
 -10   2   5     7330.93     7429.92    134.61 o
  -9   2   5     1851.42     1681.34     44.68 o
  -8   2   5      684.66      738.51     43.29 o
  -7   2   5      371.22      355.78     15.37 o
  -6   2   5     1265.85     1347.15     52.37 o
  -5   2   5     1182.03     1153.95     36.96 o
  -4   2   5      125.09      113.98      9.48 o
  -3   2   5     7918.84     7780.32     94.73 o
  -2   2   5     3682.11     3734.29     54.13 o
  -1   2   5     4335.42     4009.65     51.25 o
   0   2   5     2811.34     2548.50     33.18 o
   1   2   5      779.07      737.80     16.99 o
   2   2   5     4758.79     5211.15     58.71 o
   3   2   5     1444.01     1243.14     23.36 o
   4   2   5     1043.69     1073.12     23.05 o
   5   2   5      819.78      772.50     22.54 o
   6   2   5       14.74       23.62      9.07 o
   7   2   5     7877.89     7763.69    104.09 o
   8   2   5      376.19      386.53     26.99 o
   9   2   5       90.67      117.98     17.88 o
  10   2   5       38.88       22.80     14.32 o
  11   2   5     1358.54     1403.53     53.31 o
  12   2   5      415.43      479.71     33.92 o
  13   2   5        6.21      -13.99     17.19 o
  14   2   5       17.56        1.67     22.37 o
  15   2   5      310.35      279.63     38.06 o
  16   2   5      144.89      122.30     36.18 o
 -18   3   5       16.19       44.24     27.88 o
 -17   3   5       13.21       43.41     29.58 o
 -16   3   5       44.02       10.42     25.46 o
 -15   3   5        0.07       -0.52     23.39 o
 -14   3   5       75.21       84.83     39.51 o
 -13   3   5       36.03       43.15     21.86 o
 -12   3   5        2.29        1.29     20.98 o
 -11   3   5      104.71      108.24     24.66 o
 -10   3   5      362.07      364.37     38.16 o
  -9   3   5      246.03      276.83     39.51 o
  -8   3   5        5.68        4.82     13.25 o
  -7   3   5       53.46       39.02     14.32 o
  -6   3   5        1.25      -11.23     10.95 o
  -5   3   5       98.37       89.31      9.06 o
  -4   3   5        9.53       11.25      6.52 o
  -3   3   5        4.36        1.50      6.06 o
  -2   3   5      234.78      252.05     13.50 o
  -1   3   5     1134.16     1124.62     27.09 o
   0   3   5        2.15       -6.38      5.40 o
   1   3   5      183.39      175.51     10.14 o
   2   3   5     1012.66      981.69     21.78 o
   3   3   5     1038.53     1077.94     21.66 o
   4   3   5      439.96      449.40     20.77 o
   5   3   5      916.27     1034.71     42.19 o
   6   3   5      388.90      402.45     23.45 o
   7   3   5        1.02       -5.44      8.62 o
   8   3   5        1.61       15.81     11.31 o
   9   3   5      333.47      425.84     28.58 o
  10   3   5      136.39      144.47     20.60 o
  11   3   5      308.13      269.16     31.46 o
  12   3   5      155.73      171.50     34.27 o
  13   3   5        1.27      -11.42     24.70 o
  14   3   5        4.08        6.90     24.78 o
  15   3   5        7.88       -1.80     30.06 o
 -17   4   5       55.63       46.15     38.83 o
 -16   4   5       93.86      124.15     49.91 o
 -15   4   5       33.40       69.55     30.94 o
 -14   4   5        3.40       24.47     24.22 o
 -13   4   5       51.48       57.59     31.30 o
 -12   4   5       30.66        7.98     20.27 o
 -11   4   5       50.71       15.33     19.49 o
 -10   4   5      255.11      213.42     31.83 o
  -9   4   5       78.21      105.79     21.99 o
  -8   4   5        4.49        4.51     14.62 o
  -7   4   5       61.47       54.49     16.58 o
  -6   4   5       73.50       87.44     13.92 o
  -5   4   5       10.86       14.42      7.57 o
  -4   4   5       75.26       73.58      8.13 o
  -3   4   5      223.47      199.00     11.29 o
  -2   4   5      191.40      214.80     14.49 o
  -1   4   5        4.53        6.08      7.47 o
   0   4   5      609.95      602.98     19.19 o
   1   4   5      663.31      673.21     24.71 o
   2   4   5        0.52       -4.11      6.39 o
   3   4   5       82.38       69.80     10.94 o
   4   4   5     1000.89     1018.99     33.11 o
   5   4   5      153.54      152.98     16.86 o
   6   4   5       21.29       35.17      9.94 o
   7   4   5      570.44      588.58     26.08 o
   8   4   5      142.56      115.24     15.06 o
   9   4   5       19.18       23.18     19.66 o
  10   4   5       66.59       44.64     18.22 o
  11   4   5        6.17       12.53     21.67 o
  12   4   5       45.31       70.38     28.46 o
  13   4   5       19.93       56.35     35.63 o
  14   4   5        3.94      -34.98     28.12 o
  15   4   5       33.67       44.85     35.99 o
 -17   5   5       37.46       49.70     36.80 o
 -16   5   5        6.42       19.43     28.09 o
 -15   5   5       81.04       97.04     38.83 o
 -14   5   5      695.72      646.95     55.84 o
 -13   5   5      265.16      198.26     48.99 o
 -12   5   5       21.56       16.63     22.02 o
 -11   5   5       51.11       38.18     22.54 o
 -10   5   5      954.25      975.17     56.43 o
  -9   5   5      170.50      172.75     36.12 o
  -8   5   5       32.40       53.23     14.50 o
  -7   5   5      982.46     1117.97     36.90 o
  -6   5   5        3.66       -0.05      9.70 o
  -5   5   5        4.15        4.19      9.33 o
  -4   5   5       37.44       25.71      7.98 o
  -3   5   5        1.24       -4.10      7.07 o
  -2   5   5     3963.48     4012.98     69.94 o
  -1   5   5      426.80      552.39     25.07 o
   0   5   5      134.64      155.83     11.30 o
   1   5   5     1225.30     1244.99     22.67 o
   2   5   5     1469.13     1436.61     32.19 o
   3   5   5     2049.93     2088.78     40.24 o
   4   5   5      197.11      165.15     23.55 o
   5   5   5      424.75      385.15     48.21 o
   6   5   5     3558.32     3403.69     78.55 o
   7   5   5      200.98      205.93     27.57 o
   8   5   5      546.88      537.74     41.37 o
   9   5   5       91.89       85.81     28.99 o
  10   5   5      189.97      164.32     37.16 o
  11   5   5       65.10       81.54     46.87 o
  12   5   5      229.42      245.59     46.95 o
  13   5   5      102.98       48.55     34.96 o
  14   5   5      149.85      139.02     45.37 o
 -16   6   5      124.59      103.51     36.76 o
 -15   6   5        9.67       43.48     29.65 o
 -14   6   5      276.23      343.39     45.48 o
 -13   6   5      719.32      637.01     55.06 o
 -12   6   5      138.56      138.19     32.12 o
 -11   6   5        7.25        6.13     22.70 o
 -10   6   5      444.72      503.26     73.82 o
  -9   6   5      259.74      276.38     24.04 o
  -8   6   5       58.79       67.29     37.22 o
  -7   6   5       37.31       24.53     13.62 o
  -6   6   5       25.39       58.26     15.55 o
  -5   6   5       40.28       -2.01     11.10 o
  -4   6   5      312.94      347.56     18.14 o
  -3   6   5        0.19       -7.01      7.24 o
  -2   6   5      139.52      151.52     14.98 o
  -1   6   5        0.07       -9.20      8.95 o
   0   6   5     1082.02     1145.67     34.61 o
   1   6   5      222.75      253.66     15.67 o
   2   6   5        0.17       12.00      8.21 o
   3   6   5      289.03      348.90     28.00 o
   4   6   5     1728.30     1750.05     71.11 o
   5   6   5     1005.23     1033.45     64.00 o
   6   6   5      923.07      814.11     47.88 o
   7   6   5      400.84      473.48     38.98 o
   8   6   5      358.40      307.95     65.95 o
   9   6   5      460.92      443.31     68.04 o
  10   6   5       35.61       79.26     34.09 o
  11   6   5      242.39      320.93     51.30 o
  12   6   5        0.22       13.66     31.87 o
  13   6   5       59.19       79.74     59.73 o
  14   6   5       82.56       78.91     52.94 o
 -15   7   5       83.08      180.04     50.28 o
 -14   7   5        0.21       10.39     36.28 o
 -13   7   5       26.87       45.00     34.75 o
 -12   7   5       33.79       69.03     31.94 o
 -11   7   5       13.22       20.75     47.83 o
 -10   7   5       19.80       13.60     36.61 o
  -9   7   5        7.61       -0.77     23.26 o
  -8   7   5        6.21      -26.54     17.69 o
  -7   7   5        0.90       19.56     14.28 o
  -6   7   5        6.33       30.07     17.00 o
  -5   7   5       72.52       66.26     16.41 o
  -4   7   5        6.63        7.77     12.62 o
  -3   7   5        0.61       -5.04     10.42 o
  -2   7   5        3.03       10.00     10.91 o
  -1   7   5      120.85      139.45     20.20 o
   0   7   5        0.01      -10.54     12.07 o
   1   7   5       69.39       58.63     16.42 o
   2   7   5        2.81       -1.52     13.06 o
   3   7   5      203.72      236.24     19.87 o
   4   7   5       48.47       58.01     15.80 o
   5   7   5       84.28       87.29     24.00 o
   6   7   5      120.26       93.08     35.21 o
   7   7   5       34.59       32.99     24.65 o
   8   7   5        2.93       14.70     25.49 o
   9   7   5      135.81      114.57     37.39 o
  10   7   5       17.95       12.38     30.76 o
  11   7   5        2.59       -2.47     31.09 o
  12   7   5        2.77       10.90     39.83 o
  13   7   5        0.02       13.19     46.84 o
 -14   8   5        1.73        9.04     43.56 o
 -13   8   5      170.57      132.52     46.92 o
 -12   8   5       56.07       87.17     38.16 o
 -11   8   5        0.03        1.19     36.21 o
 -10   8   5       25.06       80.82     32.81 o
  -9   8   5      642.99      693.35     91.17 o
  -8   8   5      362.53      314.52     66.69 o
  -7   8   5      283.56      235.39     39.76 o
  -6   8   5        0.00        7.68     19.41 o
  -5   8   5      122.10      108.13     19.56 o
  -4   8   5       68.39       49.42     28.56 o
  -3   8   5        3.20       15.72     14.60 o
  -2   8   5      477.56      438.23     48.08 o
  -1   8   5      945.41      882.07     49.42 o
   0   8   5       75.30       87.43     18.26 o
   1   8   5      341.24      354.32     31.68 o
   2   8   5      102.21       50.71     19.15 o
   3   8   5      239.28      203.53     22.39 o
   4   8   5      210.14      172.86     23.19 o
   5   8   5      200.62      154.56     31.64 o
   6   8   5      121.92       50.53     27.77 o
   7   8   5      607.58      661.79     58.19 o
   8   8   5       84.64       53.24     49.75 o
   9   8   5      109.53      175.54     40.90 o
  10   8   5       16.91       14.85     29.49 o
  11   8   5       73.79       61.74     61.00 o
  12   8   5       68.66       92.97     53.42 o
 -13   9   5      152.43       67.25     73.51 o
 -12   9   5       41.52      120.14     45.67 o
 -11   9   5       28.37      111.10     40.56 o
 -10   9   5       12.80       42.98     31.27 o
  -9   9   5      102.39       63.23     37.39 o
  -8   9   5      233.43      317.49     44.97 o
  -7   9   5       39.78       -2.63     24.73 o
  -6   9   5      509.91      513.88     52.72 o
  -5   9   5       47.39       72.50     19.12 o
  -4   9   5       64.87       71.73     19.55 o
  -3   9   5        1.81       22.21     16.83 o
  -2   9   5       61.01      150.20     27.32 o
  -1   9   5      114.07      105.80     32.06 o
   0   9   5      822.12      747.44     48.52 o
   1   9   5       34.70       31.94     21.43 o
   2   9   5      207.83      283.87     35.71 o
   3   9   5       25.41       21.91     20.91 o
   4   9   5       34.49       83.22     28.08 o
   5   9   5      530.34      482.96     54.99 o
   6   9   5        0.13       -9.45     29.66 o
   7   9   5       44.63       72.28     46.22 o
   8   9   5      140.89      321.78     84.46 o
   9   9   5      259.19      246.80    104.79 o
  10   9   5      200.31      204.89     98.53 o
 -11  10   5       29.39       21.90     73.51 o
 -10  10   5       28.77       75.07     82.89 o
  -9  10   5       29.07      -13.89     46.76 o
  -8  10   5      393.25      453.25    164.22 o
  -7  10   5       20.02       85.54     50.73 o
  -6  10   5      474.69      486.16     78.50 o
  -5  10   5      256.31      299.57     53.28 o
  -4  10   5      138.90      127.82     26.51 o
  -3  10   5      140.65      160.56     28.25 o
  -2  10   5      415.04      389.26     50.06 o
  -1  10   5       22.86        4.47     27.59 o
   0  10   5      201.74      184.76     48.24 o
   1  10   5       27.42       32.38     37.34 o
   2  10   5       41.98       31.34     24.54 o
   3  10   5       14.32       60.40     25.47 o
   4  10   5       36.01       25.25     25.90 o
   5  10   5        0.04       39.34     34.74 o
   6  10   5       10.17       45.25     35.13 o
   7  10   5       13.62       26.62     37.87 o
   8  10   5       70.62       48.89     52.23 o
  -8  11   5       11.61      -78.20     57.87 o
  -7  11   5        0.21       62.56     61.00 o
  -6  11   5       72.37       98.30     55.78 o
  -5  11   5        0.00       36.75     47.55 o
  -4  11   5        1.59       19.32     27.03 o
  -3  11   5        3.62       -0.33     25.16 o
  -2  11   5        4.80       55.31     25.78 o
  -1  11   5        0.03       23.99     26.88 o
   0  11   5        2.57      -20.31     33.39 o
   1  11   5       23.19      119.40     44.98 o
   2  11   5        2.08       19.95     35.83 o
   3  11   5        0.28       19.72     50.05 o
   4  11   5        7.08       52.04     34.09 o
   5  11   5        0.82       34.64     47.61 o
   6  11   5       22.86       90.03     51.41 o
  -3  12   5       41.03       -5.67     28.98 o
  -2  12   5        5.90       30.47     34.35 o
  -1  12   5        1.44       56.30     64.12 o
   0  12   5        0.35       22.07     43.97 o
   1  12   5        0.01       29.59     44.57 o
 -18   0   6      771.00      771.87     90.69 o
 -16   0   6      226.79      316.04     67.25 o
 -14   0   6     1643.70     1407.13     87.09 o
 -12   0   6    11681.59    10961.18    302.29 o
 -10   0   6     5452.08     5153.60    163.40 o
  -8   0   6    22449.37    21079.72    507.91 o
  -6   0   6    21815.53    21778.95    710.06 o
  -4   0   6    10487.17    10178.63    348.78 o
  -2   0   6    19849.13    19520.24    280.09 o
   0   0   6     3091.24     2679.70     59.41 o
   2   0   6        1.11       -0.70      8.81 o
   4   0   6    10388.02    10164.47    141.24 o
   6   0   6      758.85      816.02     36.20 o
   8   0   6     4764.53     4363.61    108.56 o
  10   0   6     1509.80     1551.81     74.20 o
  12   0   6     1607.68     1813.84     86.78 o
  14   0   6        0.54      -17.16     28.33 o
  16   0   6      680.21      736.94    100.65 o
 -19   1   6       83.06       99.84     58.69 o
 -18   1   6      137.87       55.61     37.93 o
 -17   1   6      295.12      259.74     40.47 o
 -16   1   6       82.35      124.99     27.29 o
 -15   1   6        3.71       47.30     24.78 o
 -14   1   6      325.58      263.66     27.73 o
 -13   1   6       63.28       69.74     18.56 o
 -12   1   6      700.82      674.95     42.50 o
 -11   1   6      638.82      582.01     38.02 o
 -10   1   6     3296.03     3265.85     83.26 o
  -9   1   6      263.08      276.20     28.90 o
  -8   1   6     3284.48     3511.50     82.04 o
  -7   1   6      663.72      619.96     49.99 o
  -6   1   6      141.37      105.48     34.41 o
  -5   1   6     1015.90      977.99     54.30 o
  -4   1   6       18.61       30.63      9.32 o
  -3   1   6     3500.08     3347.47     51.50 o
  -2   1   6     2089.50     2085.48     33.99 o
  -1   1   6       69.65       80.72      8.05 o
   0   1   6     2010.51     1967.40     32.21 o
   1   1   6        7.81       -1.71      5.27 o
   2   1   6       67.07      103.14      8.82 o
   3   1   6     2620.69     2636.32     35.31 o
   4   1   6      135.15      143.09      9.69 o
   5   1   6     2807.88     2764.87     39.54 o
   6   1   6      362.45      369.57     18.81 o
   7   1   6        5.62       10.04      9.35 o
   8   1   6      166.01      121.42     15.98 o
   9   1   6      872.24      857.65     36.90 o
  10   1   6      472.57      442.45     29.08 o
  11   1   6      174.27      180.38     29.06 o
  12   1   6       34.02       18.63     17.34 o
  13   1   6      133.09      159.82     25.12 o
  14   1   6      354.65      398.67     44.75 o
  15   1   6        6.48       -6.71     25.16 o
  16   1   6        4.73       38.69     32.71 o
 -18   2   6        1.70      -19.46     26.18 o
 -17   2   6       12.44      -18.19     29.66 o
 -16   2   6       27.82       38.58     27.12 o
 -15   2   6      125.63       91.14     28.89 o
 -14   2   6       11.56       -6.13     20.11 o
 -13   2   6        1.78        8.11     15.61 o
 -12   2   6       13.37       37.44     13.70 o
 -11   2   6       18.70       16.10     12.54 o
 -10   2   6       31.34       13.51     11.58 o
  -9   2   6      163.14      182.40     18.06 o
  -8   2   6      131.83      148.13     16.11 o
  -7   2   6       21.23       17.08     13.06 o
  -6   2   6      269.78      307.25     22.90 o
  -5   2   6      149.14      131.06     19.46 o
  -4   2   6        0.88       -5.49      6.80 o
  -3   2   6      173.42      161.22     11.48 o
  -2   2   6       52.39       32.24      7.98 o
  -1   2   6        0.04       -8.38      5.59 o
   0   2   6       27.97       22.72      6.62 o
   1   2   6      580.27      568.11     16.41 o
   2   2   6      148.81      158.86     10.91 o
   3   2   6       17.32        7.01      7.61 o
   4   2   6        0.67       -2.93      6.28 o
   5   2   6      400.12      432.86     17.32 o
   6   2   6       30.99       24.96      9.46 o
   7   2   6        9.32       23.06     10.45 o
   8   2   6        7.29       10.71     11.38 o
   9   2   6        3.90       16.56     13.66 o
  10   2   6        3.48       -3.02     14.78 o
  11   2   6      178.99      178.01     25.77 o
  12   2   6        6.91       21.75     20.70 o
  13   2   6       54.22       98.24     27.16 o
  14   2   6        0.02       -1.09     25.53 o
  15   2   6        7.96       40.44     30.17 o
 -18   3   6       19.47       31.98     26.91 o
 -17   3   6      764.27      894.07     78.56 o
 -16   3   6        0.27       49.00     26.37 o
 -15   3   6       17.80       28.87     26.39 o
 -14   3   6     1525.42     1501.37    101.56 o
 -13   3   6        0.80        4.26     19.37 o
 -12   3   6        8.10        6.97     19.32 o
 -11   3   6      434.95      387.92     37.20 o
 -10   3   6      542.15      466.17     55.08 o
  -9   3   6      235.53      224.98     26.45 o
  -8   3   6       21.89       10.79     14.42 o
  -7   3   6       68.27       97.76     17.73 o
  -6   3   6      269.58      283.29     18.48 o
  -5   3   6        7.19       -0.66      7.57 o
  -4   3   6        0.05       -4.06      6.23 o
  -3   3   6       77.05       76.98      8.54 o
  -2   3   6      287.48      322.54     22.46 o
  -1   3   6     1668.41     1548.04     24.03 o
   0   3   6      889.93      879.15     21.52 o
   1   3   6     1836.74     1989.17     33.68 o
   2   3   6     1835.93     1895.48     28.97 o
   3   3   6    10903.12    11294.29    116.75 o
   4   3   6      205.62      227.93     13.99 o
   5   3   6       72.36       74.68     12.45 o
   6   3   6     3696.48     3668.20     57.99 o
   7   3   6        1.15       21.74      9.84 o
   8   3   6        3.66       19.70     12.09 o
   9   3   6      930.83      932.81     38.44 o
  10   3   6        0.04       10.78     16.61 o
  11   3   6     1154.49     1096.72     52.67 o
  12   3   6      320.71      348.74     39.06 o
  13   3   6       74.00       76.10     29.23 o
  14   3   6        6.69       27.40     28.46 o
  15   3   6       56.24       80.39     37.90 o
 -18   4   6       12.50      -17.74     38.90 o
 -17   4   6       61.18       27.01     32.76 o
 -16   4   6       82.06      117.41     33.87 o
 -15   4   6       35.42       94.10     29.80 o
 -14   4   6       15.31       59.77     26.53 o
 -13   4   6      137.81      143.00     30.48 o
 -12   4   6       48.19       54.08     22.78 o
 -11   4   6      953.73      906.64     58.24 o
 -10   4   6      318.42      330.80     48.54 o
  -9   4   6      135.43      143.71     23.57 o
  -8   4   6      299.90      258.63     27.46 o
  -7   4   6      520.44      544.11     35.97 o
  -6   4   6     3426.51     3808.38     66.30 o
  -5   4   6      560.20      666.45     20.67 o
  -4   4   6      108.45      124.70     10.36 o
  -3   4   6      238.64      234.45     10.77 o
  -2   4   6     2954.55     2938.48     54.08 o
  -1   4   6       43.81       48.53     11.66 o
   0   4   6       87.93       99.81     13.81 o
   1   4   6     5372.62     5587.51     79.86 o
   2   4   6       14.97       21.67      8.39 o
   3   4   6     1117.92     1225.21     39.11 o
   4   4   6     2302.73     2264.05     52.24 o
   5   4   6      146.04      128.59     12.14 o
   6   4   6        1.18       -0.16     10.38 o
   7   4   6      580.96      602.79     43.93 o
   8   4   6      696.50      739.62     52.11 o
   9   4   6      475.11      458.47     28.10 o
  10   4   6      158.91      172.82     27.63 o
  11   4   6       15.36       -5.13     20.77 o
  12   4   6      156.96      233.36     39.37 o
  13   4   6       36.91        6.87     28.13 o
  14   4   6        0.87       26.59     32.62 o
  15   4   6      106.97      138.83     42.60 o
 -17   5   6        0.79       46.09     32.30 o
 -16   5   6        1.99       -0.62     26.37 o
 -15   5   6       51.16       91.06     31.14 o
 -14   5   6      148.72      124.68     41.54 o
 -13   5   6        9.72      -31.10     21.45 o
 -12   5   6        5.27       -5.88     19.35 o
 -11   5   6       74.75       44.58     21.71 o
 -10   5   6      243.08      279.22     32.52 o
  -9   5   6       71.94       66.54     20.17 o
  -8   5   6       12.93       -0.08     18.53 o
  -7   5   6      117.01      151.84     17.01 o
  -6   5   6        0.02       -0.01      7.32 o
  -5   5   6      126.82      122.33     10.69 o
  -4   5   6      132.19      152.68     12.65 o
  -3   5   6       85.92       82.23     11.10 o
  -2   5   6       57.43       53.76     10.86 o
  -1   5   6     1013.00     1076.42     31.29 o
   0   5   6      267.61      315.26     17.86 o
   1   5   6      122.46       97.97     10.70 o
   2   5   6        3.88        6.20      8.24 o
   3   5   6      402.23      426.87     32.64 o
   4   5   6        9.28       27.08     11.95 o
   5   5   6        0.31      -17.93     11.95 o
   6   5   6      331.28      288.98     26.46 o
   7   5   6       81.63       69.45     19.46 o
   8   5   6        8.14       19.48     19.38 o
   9   5   6        0.21       51.90     28.22 o
  10   5   6       31.93       42.14     29.84 o
  11   5   6       31.45       90.38     31.16 o
  12   5   6        9.05       13.66     27.69 o
  13   5   6        0.74      -24.87     28.28 o
  14   5   6        3.11       10.01     48.31 o
 -16   6   6      107.28       53.70     34.33 o
 -15   6   6       67.81      138.35     35.40 o
 -14   6   6       17.54       -2.42     33.86 o
 -13   6   6        3.77      -28.82     21.92 o
 -12   6   6      174.17      162.34     31.99 o
 -11   6   6       78.36       92.54     27.25 o
 -10   6   6        3.25       -1.26     20.32 o
  -9   6   6      280.23      349.63     33.98 o
  -8   6   6       19.66       13.95     16.32 o
  -7   6   6      378.71      334.95     31.26 o
  -6   6   6       42.32       22.40     11.40 o
  -5   6   6        3.75        3.26      8.91 o
  -4   6   6      372.94      415.76     21.22 o
  -3   6   6       40.58       23.42      9.35 o
  -2   6   6       22.86        2.46     11.42 o
  -1   6   6      218.94      205.61     16.72 o
   0   6   6      291.59      274.58     13.97 o
   1   6   6      305.56      344.42     16.07 o
   2   6   6       45.77       47.88     11.21 o
   3   6   6        0.68       18.50     10.79 o
   4   6   6     1527.93     1464.49     74.76 o
   5   6   6        0.02       15.17     13.36 o
   6   6   6      417.17      436.92     36.65 o
   7   6   6       11.79       -1.63     23.34 o
   8   6   6      694.63      697.74     62.12 o
   9   6   6        8.80      -19.60     24.60 o
  10   6   6       13.49        8.81     29.47 o
  11   6   6      249.60      298.58     58.69 o
  12   6   6       21.32       99.70     35.03 o
  13   6   6      101.52      100.46     46.28 o
 -15   7   6      354.13      611.23    104.40 o
 -14   7   6       98.72      112.86     50.44 o
 -13   7   6      724.59      739.50     73.07 o
 -12   7   6        8.33       47.77     31.38 o
 -11   7   6      322.76      338.66     49.54 o
 -10   7   6      440.54      461.47     91.44 o
  -9   7   6      781.48      690.98     59.19 o
  -8   7   6        1.73        8.57     22.95 o
  -7   7   6      575.31      626.97     38.57 o
  -6   7   6        6.99      -12.53     15.58 o
  -5   7   6      103.26       90.03     17.57 o
  -4   7   6        9.65       -9.23     11.19 o
  -3   7   6     2079.38     1941.71     45.13 o
  -2   7   6        2.11        5.60     15.26 o
  -1   7   6     5581.07     5310.22    123.83 o
   0   7   6      158.78      139.55     19.19 o
   1   7   6     1247.89     1004.49     35.14 o
   2   7   6      457.62      536.80     35.44 o
   3   7   6      151.27      202.20     20.40 o
   4   7   6       56.57       56.08     15.62 o
   5   7   6      560.00      566.93     34.03 o
   6   7   6     1226.36     1262.13     62.89 o
   7   7   6        0.12       -3.81     21.22 o
   8   7   6       39.18       42.68     25.94 o
   9   7   6     1845.15     1828.25    116.51 o
  10   7   6        4.69       75.25     29.62 o
  11   7   6       65.31       86.61     40.18 o
  12   7   6       75.26       69.89     41.48 o
 -14   8   6       57.87       17.36     44.34 o
 -13   8   6        6.79        9.20     40.22 o
 -12   8   6       29.87       34.38     35.18 o
 -11   8   6       92.64      125.61     38.50 o
 -10   8   6      472.79      594.20    105.40 o
  -9   8   6      476.85      578.62     64.50 o
  -8   8   6     1045.53     1012.18     73.00 o
  -7   8   6      816.10      882.25    131.57 o
  -6   8   6       49.62       39.46     19.45 o
  -5   8   6      121.02       84.74     20.46 o
  -4   8   6       22.27       14.75     15.39 o
  -3   8   6       95.19      118.76     25.97 o
  -2   8   6     1014.08      959.57     52.54 o
  -1   8   6      916.38      858.53     62.76 o
   0   8   6      622.32      537.55     35.14 o
   1   8   6     1380.49     1278.03     48.62 o
   2   8   6      383.75      385.52     32.66 o
   3   8   6      459.31      424.14     33.61 o
   4   8   6      155.90      166.99     37.93 o
   5   8   6      175.11      117.57     34.99 o
   6   8   6      256.58      267.32     48.54 o
   7   8   6       74.71       58.96     47.41 o
   8   8   6      176.98      181.62     35.11 o
   9   8   6        2.21       69.42     41.31 o
  10   8   6       44.44       71.98     34.01 o
  11   8   6       92.68       79.65     62.33 o
 -13   9   6        0.41       24.71     44.25 o
 -12   9   6        3.00       24.55     40.73 o
 -11   9   6        0.14        8.89     38.22 o
 -10   9   6       42.28       26.01     33.59 o
  -9   9   6        4.51        7.99     41.25 o
  -8   9   6        3.68       -0.31     25.75 o
  -7   9   6        6.94       63.13     31.87 o
  -6   9   6       19.68       49.10     27.70 o
  -5   9   6        0.49       25.43     21.11 o
  -4   9   6       27.57       21.72     17.34 o
  -3   9   6        5.98       -7.66     16.88 o
  -2   9   6       20.51       15.47     20.72 o
  -1   9   6       20.70       41.33     19.66 o
   0   9   6        0.64        2.16     17.81 o
   1   9   6       31.74       27.10     23.49 o
   2   9   6        2.72       33.67     23.25 o
   3   9   6       22.08        8.79     22.16 o
   4   9   6       42.16       19.38     29.12 o
   5   9   6      206.47      188.72     53.50 o
   6   9   6       71.17       98.07     58.51 o
   7   9   6      120.41      138.33     48.50 o
   8   9   6        0.48       49.49     37.03 o
   9   9   6        1.91      -39.61     40.21 o
  10   9   6       13.18      117.41     56.75 o
 -11  10   6       49.54      187.68     90.71 o
 -10  10   6      123.71      107.92     87.58 o
  -9  10   6        0.61       40.39     49.62 o
  -8  10   6      644.80      826.87    105.58 o
  -7  10   6        4.34       38.32     45.34 o
  -6  10   6      613.06      575.51     85.13 o
  -5  10   6       99.31      146.63     34.93 o
  -4  10   6       14.47       21.23     22.12 o
  -3  10   6       43.40       60.08     26.19 o
  -2  10   6      104.42       74.50     29.03 o
  -1  10   6        6.30       29.21     21.26 o
   0  10   6      184.55      168.37     35.81 o
   1  10   6        1.12       23.32     27.25 o
   2  10   6        6.67       31.96     23.33 o
   3  10   6       47.52       68.89     28.34 o
   4  10   6        2.32      -13.79     22.35 o
   5  10   6        8.77       84.29     35.83 o
   6  10   6        1.73       10.66     39.51 o
   7  10   6       12.54      -18.42     39.63 o
   8  10   6      181.15      112.54     94.62 o
  -8  11   6        0.75      -54.74     57.87 o
  -7  11   6       26.50       71.94     67.25 o
  -6  11   6       39.44       89.28     54.74 o
  -5  11   6      121.58       79.85     40.57 o
  -4  11   6      169.99      210.72     39.03 o
  -3  11   6       24.66       42.03     28.70 o
  -2  11   6       18.13       55.71     41.99 o
  -1  11   6        1.95       54.19     47.70 o
   0  11   6       55.93      104.38    101.66 o
   1  11   6        0.12       15.92     36.29 o
   2  11   6        4.20       22.62     37.04 o
   3  11   6       10.37       67.00     46.22 o
   4  11   6        4.24      -53.91     44.04 o
   5  11   6       38.90       -7.16     42.39 o
  -2  12   6        0.00       -4.90     32.30 o
  -1  12   6        6.53      103.23     79.76 o
 -19   0   7       23.27       18.69     44.53 o
 -17   0   7       58.03       19.15     33.61 o
 -15   0   7        5.03       17.26     45.36 o
 -13   0   7        0.03        1.94     24.24 o
 -11   0   7       52.38       39.80     24.43 o
  -9   0   7        8.91       31.45     19.55 o
  -7   0   7       52.60       31.28     28.15 o
  -5   0   7       81.44       46.92     25.02 o
  -3   0   7      185.55      201.34     27.92 o
  -1   0   7        4.95        2.28      8.31 o
   1   0   7        7.33        4.73     10.63 o
   3   0   7       13.38       10.88      9.48 o
   5   0   7        3.41        1.82      9.90 o
   7   0   7       15.85        0.59     15.24 o
   9   0   7        0.54        4.07     18.93 o
  11   0   7       14.39       10.28     25.07 o
  13   0   7        4.61      -38.34     25.56 o
  15   0   7       17.46       52.86     55.16 o
 -19   1   7       10.17       90.38     34.68 o
 -18   1   7      285.78      225.55     40.88 o
 -17   1   7      354.34      351.73     44.49 o
 -16   1   7     1342.58     1229.77     71.89 o
 -15   1   7      100.05      136.84     40.63 o
 -14   1   7      457.67      383.05     31.90 o
 -13   1   7      131.28       97.57     22.03 o
 -12   1   7      698.99      672.76     43.26 o
 -11   1   7      223.88      211.89     25.97 o
 -10   1   7     2745.47     2748.43     75.03 o
  -9   1   7      739.68      714.34     50.12 o
  -8   1   7      234.10      227.83     35.14 o
  -7   1   7      181.23      127.98     25.97 o
  -6   1   7     1181.26     1143.56     45.44 o
  -5   1   7     1735.53     1752.23     70.13 o
  -4   1   7      141.33      113.75     18.51 o
  -3   1   7     2255.40     2257.90     45.58 o
  -2   1   7     2531.21     2481.60     39.62 o
  -1   1   7      360.66      378.17     16.55 o
   0   1   7     3091.34     3038.69     47.53 o
   1   1   7      300.70      290.75     19.48 o
   2   1   7      225.07      224.65     12.94 o
   3   1   7     4934.81     5101.10     63.57 o
   4   1   7     1537.75     1463.36     26.83 o
   5   1   7      969.02     1017.23     25.27 o
   6   1   7      132.58      141.63     13.86 o
   7   1   7      889.94      752.89     34.79 o
   8   1   7     2006.00     1881.69     49.53 o
   9   1   7        1.16      -19.51     13.01 o
  10   1   7      215.97      247.15     24.00 o
  11   1   7      198.77      199.00     24.58 o
  12   1   7      374.69      338.05     29.97 o
  13   1   7      137.54      155.11     25.41 o
  14   1   7      876.50      975.49     58.77 o
  15   1   7      117.83      101.86     36.30 o
 -18   2   7      322.90      422.43     53.54 o
 -17   2   7       63.41       90.37     30.01 o
 -16   2   7      175.24      183.41     75.85 o
 -15   2   7      653.43      836.42     62.66 o
 -14   2   7     1269.72     1040.03     64.16 o
 -13   2   7      166.74      124.54     20.43 o
 -12   2   7      984.23      942.21     59.97 o
 -11   2   7     4353.48     4001.43    121.75 o
 -10   2   7     1964.34     2003.89     58.31 o
  -9   2   7        4.39      -12.55     16.02 o
  -8   2   7       46.37       25.94     12.70 o
  -7   2   7       93.81       65.61     14.76 o
  -6   2   7     8489.24     8858.13    183.79 o
  -5   2   7     1267.72     1354.81     45.67 o
  -4   2   7       91.94      132.05     12.50 o
  -3   2   7     1538.72     1414.43     32.61 o
  -2   2   7     3274.60     3583.66     55.71 o
  -1   2   7        2.89      -10.69      7.13 o
   0   2   7      367.88      550.14     24.70 o
   1   2   7    14905.19    15136.32    162.25 o
   2   2   7     4035.66     4120.98     53.10 o
   3   2   7       34.44       46.39      7.80 o
   4   2   7      363.82      422.37     20.76 o
   5   2   7     4181.07     4098.45     57.40 o
   6   2   7     1549.16     1670.59     36.77 o
   7   2   7       87.73       83.84     12.87 o
   8   2   7      231.28      305.76     30.59 o
   9   2   7      883.83      856.82     51.43 o
  10   2   7       56.61       36.89     18.45 o
  11   2   7      406.73      415.40     32.32 o
  12   2   7        1.35      -13.67     20.20 o
  13   2   7      642.21      630.17     46.83 o
  14   2   7      321.88      290.27     46.36 o
  15   2   7       98.95      106.50     36.90 o
 -18   3   7       34.00       40.33     30.27 o
 -17   3   7      118.76       88.94     32.06 o
 -16   3   7        1.29      -12.04     21.99 o
 -15   3   7       51.93       79.90     27.53 o
 -14   3   7      383.94      344.75     40.32 o
 -13   3   7      196.25      197.09     33.64 o
 -12   3   7       65.49       43.04     21.41 o
 -11   3   7       86.76       78.18     22.49 o
 -10   3   7      199.20      146.49     23.92 o
  -9   3   7       99.03       93.86     21.29 o
  -8   3   7        6.97       -7.94     13.06 o
  -7   3   7        1.87       -1.96     15.84 o
  -6   3   7        7.86       30.58     10.52 o
  -5   3   7      381.80      368.29     19.53 o
  -4   3   7       47.14       30.10     10.09 o
  -3   3   7      211.85      254.93     15.63 o
  -2   3   7      333.02      334.12     20.10 o
  -1   3   7        0.94       -2.93      5.59 o
   0   3   7      929.11      963.52     20.87 o
   1   3   7      673.11      693.20     25.02 o
   2   3   7       27.99       25.24      7.72 o
   3   3   7     2832.02     3038.18     46.38 o
   4   3   7      280.63      335.25     19.77 o
   5   3   7      257.20      244.64     18.48 o
   6   3   7     1234.93     1237.12     39.07 o
   7   3   7       12.86       -8.62     10.64 o
   8   3   7      281.53      322.26     27.64 o
   9   3   7        0.18        3.78     15.35 o
  10   3   7      160.42      121.05     34.86 o
  11   3   7      172.46      196.04     31.98 o
  12   3   7      104.01       78.85     28.26 o
  13   3   7        0.07        2.94     26.06 o
  14   3   7       37.78       37.83     33.16 o
  15   3   7       26.02      102.71     39.87 o
 -18   4   7       18.02       24.11     32.46 o
 -17   4   7        0.25       -7.99     39.46 o
 -16   4   7       67.85       55.86     30.22 o
 -15   4   7      175.17      162.99     35.44 o
 -14   4   7      156.28      152.19     34.31 o
 -13   4   7       21.04       11.09     23.44 o
 -12   4   7       34.99       22.27     22.06 o
 -11   4   7      614.87      696.12     62.80 o
 -10   4   7       27.18       17.61     17.52 o
  -9   4   7        4.46       24.47     16.58 o
  -8   4   7        2.17       -3.01     15.13 o
  -7   4   7        4.09      -12.69      8.46 o
  -6   4   7      225.56      260.33     19.48 o
  -5   4   7        3.31       12.13      8.74 o
  -4   4   7       16.65       18.95      8.63 o
  -3   4   7       21.55       27.34      7.37 o
  -2   4   7     1056.32     1064.92     51.15 o
  -1   4   7       62.90       53.93     11.66 o
   0   4   7       43.21       41.10      8.94 o
   1   4   7      840.21      843.02     25.39 o
   2   4   7      305.97      311.89     20.85 o
   3   4   7      134.62      126.65     15.56 o
   4   4   7      304.52      353.05     17.68 o
   5   4   7       96.78       96.56     11.43 o
   6   4   7      226.08      206.52     19.05 o
   7   4   7       51.57       58.83     14.68 o
   8   4   7       24.14        2.03     14.65 o
   9   4   7       96.00       47.23     20.86 o
  10   4   7        9.93       42.17     21.25 o
  11   4   7       19.47       27.32     27.65 o
  12   4   7       91.41       29.39     46.28 o
  13   4   7       58.13       85.72     34.98 o
  14   4   7       17.53       17.13     32.82 o
 -17   5   7        2.38       53.89     34.24 o
 -16   5   7      133.42      160.14     37.28 o
 -15   5   7        0.12        3.60     25.29 o
 -14   5   7      804.40      913.40     64.99 o
 -13   5   7       74.88       42.14     25.48 o
 -12   5   7       41.08       50.01     23.77 o
 -11   5   7      390.07      355.32     67.95 o
 -10   5   7      896.38     1024.30     58.13 o
  -9   5   7      234.65      196.59     27.08 o
  -8   5   7      130.52      162.89     31.44 o
  -7   5   7      921.37      934.80     34.53 o
  -6   5   7        0.58        1.22      8.30 o
  -5   5   7     1435.13     1568.62     30.16 o
  -4   5   7       21.61        6.37      8.45 o
  -3   5   7     2062.63     2088.00     42.21 o
  -2   5   7      363.18      418.96     22.31 o
  -1   5   7     2439.59     2463.46     46.17 o
   0   5   7     3727.19     3729.73     58.49 o
   1   5   7        4.82       -2.59      8.46 o
   2   5   7     1230.85     1136.15     38.41 o
   3   5   7      306.30      330.17     21.21 o
   4   5   7      503.86      552.58     30.30 o
   5   5   7      245.89      198.07     21.75 o
   6   5   7     1960.67     1861.81     65.40 o
   7   5   7       39.73       40.32     16.96 o
   8   5   7       16.65      -24.01     19.43 o
   9   5   7       33.00       46.87     24.17 o
  10   5   7      592.04      543.80     53.19 o
  11   5   7      107.62      131.21     61.81 o
  12   5   7        1.36       58.92     33.41 o
  13   5   7       19.64       37.78     36.35 o
  14   5   7       56.22      108.37     47.35 o
 -16   6   7        4.09       -9.29     29.15 o
 -15   6   7      348.92      393.32     49.06 o
 -14   6   7       60.80       67.72     45.38 o
 -13   6   7      344.58      326.04     41.10 o
 -12   6   7      379.05      418.68     42.92 o
 -11   6   7      267.43      211.32     32.43 o
 -10   6   7      214.61      184.43     29.59 o
  -9   6   7      465.93      494.62     39.99 o
  -8   6   7        2.49       19.62     16.51 o
  -7   6   7      732.68      691.02     27.59 o
  -6   6   7      573.28      511.94     23.77 o
  -5   6   7      333.62      398.75     21.29 o
  -4   6   7      712.52      759.16     29.51 o
  -3   6   7        0.52        2.30      9.19 o
  -2   6   7      433.24      419.77     23.72 o
  -1   6   7     1277.90     1147.70     37.46 o
   0   6   7        9.36        2.25      8.87 o
   1   6   7     1191.10     1198.16     35.40 o
   2   6   7      775.14      842.63     38.63 o
   3   6   7      821.84      804.93     34.03 o
   4   6   7      539.77      484.20     33.07 o
   5   6   7      281.48      313.32     27.68 o
   6   6   7        3.19       -9.28     15.64 o
   7   6   7       86.99       64.88     20.86 o
   8   6   7      305.11      308.82     51.47 o
   9   6   7       23.59       24.18     25.09 o
  10   6   7      430.66      406.49     48.34 o
  11   6   7       76.88       64.94     33.06 o
  12   6   7      106.17      180.59     57.79 o
  13   6   7       45.46        2.07     37.37 o
 -15   7   7       49.13       36.45     48.40 o
 -14   7   7        5.56      -33.28     29.29 o
 -13   7   7        0.91      -43.79     29.19 o
 -12   7   7        0.65       22.44     27.71 o
 -11   7   7       33.76       -7.95     25.70 o
 -10   7   7        1.18        8.54     39.61 o
  -9   7   7        0.74      -15.07     24.60 o
  -8   7   7       15.92       16.34     49.23 o
  -7   7   7       23.57       18.08     22.35 o
  -6   7   7        3.71       -1.37     10.77 o
  -5   7   7      217.10      270.62     18.91 o
  -4   7   7        0.15       -6.98      9.97 o
  -3   7   7       58.74       56.42     12.32 o
  -2   7   7        4.91       15.03     13.77 o
  -1   7   7        9.57       22.54     13.90 o
   0   7   7       15.21       28.27     15.18 o
   1   7   7      397.42      429.50     39.56 o
   2   7   7        5.39      -19.87     14.53 o
   3   7   7       75.45       70.41     16.60 o
   4   7   7        2.44        5.97     14.45 o
   5   7   7      438.24      446.41     59.66 o
   6   7   7        0.82        2.04     19.87 o
   7   7   7       15.27       23.45     30.48 o
   8   7   7        4.32      -13.91     24.14 o
   9   7   7        1.94      -11.77     26.53 o
  10   7   7       20.71       58.21     32.63 o
  11   7   7       22.84       27.94     35.28 o
  12   7   7       23.41        1.73     36.76 o
 -14   8   7      105.50      148.23     57.87 o
 -13   8   7      185.49      163.04     46.99 o
 -12   8   7       57.64        4.46     34.68 o
 -11   8   7        3.45       45.52     34.97 o
 -10   8   7      135.90      122.65     35.84 o
  -9   8   7       53.66       10.68     28.61 o
  -8   8   7      597.02      500.11     53.88 o
  -7   8   7      777.55      662.26     58.24 o
  -6   8   7      276.64      246.73     26.08 o
  -5   8   7      235.75      229.29     25.44 o
  -4   8   7        4.25       -8.20     15.12 o
  -3   8   7       67.03       31.86     17.40 o
  -2   8   7      430.19      390.79     50.05 o
  -1   8   7      427.91      391.63     35.90 o
   0   8   7      979.57      808.67     35.65 o
   1   8   7      614.16      704.21    108.70 o
   2   8   7       14.93       37.90     18.78 o
   3   8   7      138.43      100.86     53.63 o
   4   8   7        4.46        0.31     27.00 o
   5   8   7      146.84      167.18     36.17 o
   6   8   7       31.57       70.87     25.24 o
   7   8   7        4.30        0.05     23.62 o
   8   8   7        2.55       28.90     27.15 o
   9   8   7       55.74       74.97     33.16 o
  10   8   7       27.62       23.13     36.37 o
  11   8   7       45.14       42.54     50.43 o
 -13   9   7       31.33       63.19     67.25 o
 -12   9   7      253.70      165.64     52.88 o
 -11   9   7       20.33       29.37     33.56 o
 -10   9   7       28.97      -39.28     29.36 o
  -9   9   7       51.22       60.53     33.18 o
  -8   9   7      201.40      240.02     72.45 o
  -7   9   7       12.72       13.08     26.57 o
  -6   9   7      638.99      731.48     79.46 o
  -5   9   7        0.08        1.27     17.37 o
  -4   9   7      309.80      338.18     43.29 o
  -3   9   7       38.27       30.58     21.98 o
  -2   9   7      184.95      183.85     29.33 o
  -1   9   7        2.83        9.45     19.87 o
   0   9   7      247.84      200.28     38.00 o
   1   9   7      430.13      380.76     52.14 o
   2   9   7      873.95      809.07     58.11 o
   3   9   7      413.25      389.97     44.66 o
   4   9   7     1047.63     1155.44     95.94 o
   5   9   7      644.16      616.32     65.03 o
   6   9   7      323.44      172.86     43.68 o
   7   9   7        5.78       54.52     38.01 o
   8   9   7       46.48      -46.05     30.70 o
   9   9   7        0.01       18.15     48.76 o
 -11  10   7      131.99      173.61     93.84 o
 -10  10   7      433.03      217.40     98.53 o
  -9  10   7       20.36        2.79     46.09 o
  -8  10   7      361.25      525.89     84.60 o
  -7  10   7       15.24       35.86     48.02 o
  -6  10   7      396.14      238.72     63.01 o
  -5  10   7       99.51       65.90     31.02 o
  -4  10   7       80.91       88.92     26.53 o
  -3  10   7        5.24       29.98     21.82 o
  -2  10   7       47.88       68.24     25.72 o
  -1  10   7       49.65       39.70     26.86 o
   0  10   7       44.97       82.12     33.73 o
   1  10   7       96.68      107.49     37.33 o
   2  10   7       58.13       -0.48     25.73 o
   3  10   7       11.87       82.09     27.87 o
   4  10   7       40.68       81.10     29.42 o
   5  10   7        0.11       23.35     32.33 o
   6  10   7       14.80        4.30     43.59 o
   7  10   7        7.98       44.80     52.11 o
  -8  11   7        0.01      -53.18     54.74 o
  -7  11   7        1.02       10.95     68.82 o
  -6  11   7       10.51       25.53     47.52 o
  -5  11   7        3.41        4.76     28.63 o
  -4  11   7        2.76       26.85     30.44 o
  -3  11   7        0.21       39.37     29.28 o
  -2  11   7        9.19       22.34     27.67 o
  -1  11   7        1.82       18.70     20.26 o
   0  11   7        5.17       52.98     43.01 o
   1  11   7        2.42      146.38    160.31 o
   2  11   7        0.12       72.44     41.63 o
   3  11   7        0.62       37.94     42.23 o
   4  11   7        3.12       18.68     35.30 o
 -18   0   8     1579.74     1579.67    127.18 o
 -16   0   8      417.68      401.95     95.41 o
 -14   0   8       76.96       32.60     28.50 o
 -12   0   8      636.84      700.31    108.70 o
 -10   0   8     8247.18     8231.36    234.43 o
  -8   0   8     1173.88     1027.56     95.41 o
  -6   0   8     2640.63     2740.16    134.51 o
  -4   0   8     2469.44     2340.06    150.15 o
  -2   0   8      617.24      571.78     28.69 o
   0   0   8     1296.60      998.13     43.71 o
   2   0   8     3551.46     4677.01     95.93 o
   4   0   8     1503.35     1441.36     42.90 o
   6   0   8     9258.92     9412.77    218.52 o
   8   0   8      155.58      155.74     27.61 o
  10   0   8        3.59       -6.22     21.78 o
  12   0   8      569.28      807.01     70.65 o
  14   0   8     1811.96     2088.05    145.35 o
 -19   1   8        9.33       20.78     29.43 o
 -18   1   8       19.56        2.45     26.05 o
 -17   1   8      108.50       76.39     34.06 o
 -16   1   8     1214.47     1043.48     66.10 o
 -15   1   8        2.10       -0.12     20.47 o
 -14   1   8      256.01      188.45     27.67 o
 -13   1   8      870.98      867.81     50.02 o
 -12   1   8     3382.54     3192.78    151.48 o
 -11   1   8        7.44      -20.42     13.62 o
 -10   1   8      856.13      826.10     44.56 o
  -9   1   8      807.10      781.00     41.31 o
  -8   1   8      315.35      259.61     42.23 o
  -7   1   8        8.92      -10.41     15.24 o
  -6   1   8      992.59     1113.94     47.99 o
  -5   1   8     1470.07     1418.84     42.48 o
  -4   1   8      450.06      442.84     32.76 o
  -3   1   8      628.23      591.36     24.13 o
  -2   1   8      520.15      543.62     21.02 o
  -1   1   8      655.40      655.37     21.85 o
   0   1   8     3624.28     3798.13     62.52 o
   1   1   8      134.69      135.88     11.92 o
   2   1   8      336.92      373.28     16.35 o
   3   1   8     2382.52     2314.06     38.40 o
   4   1   8      847.55      818.85     22.98 o
   5   1   8       54.86       53.04     10.28 o
   6   1   8      569.42      580.42     25.46 o
   7   1   8      473.45      417.21     29.38 o
   8   1   8     2115.19     2161.91     51.63 o
   9   1   8        0.33       -0.93     15.47 o
  10   1   8        2.42        6.99     15.98 o
  11   1   8      259.90      290.72     29.58 o
  12   1   8      669.84      708.99     43.87 o
  13   1   8       19.16       32.25     27.00 o
  14   1   8      493.95      503.42     45.44 o
  15   1   8       31.06       11.82     37.14 o
 -18   2   8        5.61       -2.74     32.72 o
 -17   2   8        0.93       37.42     26.74 o
 -16   2   8       16.92       10.55     24.93 o
 -15   2   8       76.91       62.11     29.12 o
 -14   2   8       69.59       17.21     21.22 o
 -13   2   8       22.93       19.06     14.86 o
 -12   2   8        0.12      -11.61     11.79 o
 -11   2   8      297.16      219.12     38.83 o
 -10   2   8       10.83        9.36     16.71 o
  -9   2   8       39.43       38.38     11.00 o
  -8   2   8       68.02       61.01     16.30 o
  -7   2   8        1.11      -10.05     12.08 o
  -6   2   8        0.68       16.01     13.48 o
  -5   2   8      142.70      153.32     21.37 o
  -4   2   8       64.38       56.31     11.03 o
  -3   2   8       65.63       79.38     11.56 o
  -2   2   8      497.20      547.31     31.36 o
  -1   2   8       33.63       34.96      9.08 o
   0   2   8       11.06       -3.25      9.84 o
   1   2   8       52.89       69.68      9.89 o
   2   2   8       17.11       10.10      6.76 o
   3   2   8      177.42      191.15     13.10 o
   4   2   8        0.92       -1.43     10.22 o
   5   2   8      267.72      288.31     17.81 o
   6   2   8      138.15      157.20     14.54 o
   7   2   8      249.16      238.72     19.17 o
   8   2   8       30.17       29.96     14.25 o
   9   2   8        1.32       -3.36     14.65 o
  10   2   8        0.04       -4.58     16.47 o
  11   2   8        1.57       14.72     21.44 o
  12   2   8        6.77      -16.17     21.78 o
  13   2   8       85.58       92.76     28.43 o
  14   2   8        7.49       -6.97     29.80 o
  15   2   8       12.61      -43.94     29.29 o
 -18   3   8        0.30       28.84     30.08 o
 -17   3   8      122.38       55.74     48.31 o
 -16   3   8       14.32        5.59     22.53 o
 -15   3   8      340.29      308.93     40.52 o
 -14   3   8       21.77       46.86     24.26 o
 -13   3   8     1919.96     1880.11     85.21 o
 -12   3   8      954.25      943.31     57.24 o
 -11   3   8     1192.76     1186.73     95.04 o
 -10   3   8       12.63        3.33     20.03 o
  -9   3   8      480.60      548.24     24.43 o
  -8   3   8      449.24      529.66     25.54 o
  -7   3   8       41.02       11.96     11.02 o
  -6   3   8      907.63     1087.19     43.45 o
  -5   3   8     1357.89     1410.16     36.78 o
  -4   3   8        7.52        2.98      8.97 o
  -3   3   8     2436.06     2500.18     53.29 o
  -2   3   8      959.21      955.02     26.47 o
  -1   3   8     1026.10     1116.51     28.52 o
   0   3   8     1694.12     1919.68     35.71 o
   1   3   8      851.09      818.66     29.96 o
   2   3   8      188.78      177.10     13.16 o
   3   3   8     4233.45     4613.52     79.03 o
   4   3   8      104.76      140.58     16.68 o
   5   3   8     2042.38     1895.56     46.37 o
   6   3   8      518.97      543.39     28.35 o
   7   3   8      739.15      692.42     44.44 o
   8   3   8       48.02       58.15     15.51 o
   9   3   8      608.19      615.46     36.25 o
  10   3   8       33.94       -2.11     28.79 o
  11   3   8      654.55      592.98     48.01 o
  12   3   8      108.34      119.02     32.02 o
  13   3   8      136.06      103.70     33.27 o
  14   3   8       17.01       55.07     36.40 o
 -18   4   8      281.11      255.37     66.14 o
 -17   4   8      192.79      260.19     43.79 o
 -16   4   8       77.37       30.85     28.50 o
 -15   4   8      118.61       34.66     34.99 o
 -14   4   8     1953.59     1916.69    120.00 o
 -13   4   8      178.12      104.25     29.21 o
 -12   4   8       52.32       40.17     21.31 o
 -11   4   8     1256.24     1265.70     67.05 o
 -10   4   8      272.08      210.11     29.03 o
  -9   4   8       88.36       68.95     19.93 o
  -8   4   8       24.09       46.75     17.49 o
  -7   4   8        1.29       -4.61      9.71 o
  -6   4   8     1055.17     1050.48     32.96 o
  -5   4   8      223.07      198.81     15.70 o
  -4   4   8       86.74      103.64     12.69 o
  -3   4   8     2435.22     2414.90     46.34 o
  -2   4   8     7214.34     7335.12     95.54 o
  -1   4   8       83.73       63.95     13.22 o
   0   4   8      540.67      629.37     23.88 o
   1   4   8      719.63      817.16     32.88 o
   2   4   8     6517.73     6521.56    113.47 o
   3   4   8       11.77        8.75      7.89 o
   4   4   8       24.88       19.21      8.67 o
   5   4   8      305.46      304.24     24.68 o
   6   4   8      633.77      599.35     31.72 o
   7   4   8     1349.16     1169.94     46.86 o
   8   4   8      505.31      514.86     35.88 o
   9   4   8       12.76       10.11     19.77 o
  10   4   8      761.96      804.73     52.10 o
  11   4   8       26.45       10.99     26.62 o
  12   4   8      258.08      275.16     43.71 o
  13   4   8      258.41      349.47     48.57 o
  14   4   8       12.95      -13.61     40.86 o
 -17   5   8        6.18       27.51     30.76 o
 -16   5   8        8.63      -21.96     25.76 o
 -15   5   8       58.15       11.49     26.46 o
 -14   5   8       10.12       45.05     28.14 o
 -13   5   8       76.11       63.90     28.71 o
 -12   5   8      148.93      156.66     30.80 o
 -11   5   8       98.17       54.98     24.03 o
 -10   5   8        2.41        0.67     17.68 o
  -9   5   8      177.54      137.37     24.29 o
  -8   5   8        0.25      -20.96     13.97 o
  -7   5   8      333.12      383.72     31.36 o
  -6   5   8       21.59       38.12     10.80 o
  -5   5   8      525.22      574.43     28.29 o
  -4   5   8       86.86       73.93     13.21 o
  -3   5   8      120.52      158.43     14.46 o
  -2   5   8        0.77       -3.35      9.35 o
  -1   5   8       40.72       30.44     10.54 o
   0   5   8        0.78        4.91      9.38 o
   1   5   8        1.10        9.71     13.06 o
   2   5   8        4.57        9.24     15.94 o
   3   5   8       37.22       14.84     16.19 o
   4   5   8        7.53       10.64     13.58 o
   5   5   8       13.41        7.94     15.16 o
   6   5   8       10.56       24.56     17.69 o
   7   5   8       17.02       37.35     17.78 o
   8   5   8        7.18       24.38     20.07 o
   9   5   8        2.93      -17.07     24.76 o
  10   5   8       30.84       84.81     32.64 o
  11   5   8       11.48       76.72     32.38 o
  12   5   8       18.35       51.56     37.26 o
  13   5   8       26.13       57.32     35.60 o
 -16   6   8        1.03       22.64     32.13 o
 -15   6   8      196.86      274.25     44.04 o
 -14   6   8      128.31      122.81     33.85 o
 -13   6   8      330.59      332.03     41.51 o
 -12   6   8      195.02      153.19     32.76 o
 -11   6   8        1.20       -1.56     25.51 o
 -10   6   8      243.68      208.81     31.00 o
  -9   6   8       60.41       33.95     20.04 o
  -8   6   8       38.60       93.47     23.25 o
  -7   6   8      376.86      437.56     21.31 o
  -6   6   8      204.09      156.76     15.91 o
  -5   6   8      540.93      534.85     25.77 o
  -4   6   8      232.74      289.94     33.66 o
  -3   6   8       25.59       26.35     11.01 o
  -2   6   8      732.23      702.75     31.06 o
  -1   6   8       92.71       81.65     13.61 o
   0   6   8       16.82       31.29     10.81 o
   1   6   8       83.47       78.85     16.32 o
   2   6   8     1293.43     1242.12     65.44 o
   3   6   8       60.02       46.97     18.22 o
   4   6   8       95.89       90.52     19.38 o
   5   6   8      667.23      628.30     40.16 o
   6   6   8       69.46       64.23     19.95 o
   7   6   8      140.62      175.40     27.66 o
   8   6   8       99.57      103.20     30.25 o
   9   6   8       94.26       68.98     29.72 o
  10   6   8       28.36       48.43     31.83 o
  11   6   8        0.05      -16.64     28.15 o
  12   6   8      104.36      135.35     54.86 o
 -15   7   8       87.72       59.95     38.73 o
 -14   7   8       14.38       -0.24     44.55 o
 -13   7   8       17.39       72.49     37.73 o
 -12   7   8        3.96       60.61     37.14 o
 -11   7   8      165.19      262.38     45.70 o
 -10   7   8      164.70      165.46     39.37 o
  -9   7   8     1776.69     2020.11     96.45 o
  -8   7   8      153.02      205.92     36.96 o
  -7   7   8      784.52      722.81     33.83 o
  -6   7   8       11.60       23.96     12.05 o
  -5   7   8       58.06       51.60     23.62 o
  -4   7   8      134.87      154.46     17.81 o
  -3   7   8       54.29       -9.75     14.89 o
  -2   7   8       26.29       13.55     19.87 o
  -1   7   8        2.96       -3.77     12.22 o
   0   7   8     1392.64     1297.67     64.08 o
   1   7   8     4797.79     4187.21    153.87 o
   2   7   8      172.34      206.03     28.07 o
   3   7   8     3150.73     2811.08     85.86 o
   4   7   8      589.32      504.26     34.76 o
   5   7   8     1269.58     1443.63     55.98 o
   6   7   8       75.48       61.00     26.54 o
   7   7   8      393.32      490.54     47.92 o
   8   7   8        0.11       19.96     25.96 o
   9   7   8        3.17      -10.97     29.34 o
  10   7   8       20.64       12.64     27.13 o
  11   7   8       29.08      115.10     54.34 o
 -14   8   8       75.54       31.43     44.34 o
 -13   8   8      512.82      502.77     64.21 o
 -12   8   8       97.48       76.99     41.94 o
 -11   8   8        4.82        8.99     27.90 o
 -10   8   8      168.33       98.90     46.36 o
  -9   8   8       14.57       48.61     30.22 o
  -8   8   8      340.60      419.89     58.44 o
  -7   8   8      776.72      863.80     66.78 o
  -6   8   8      516.59      503.87     37.09 o
  -5   8   8      890.30      792.13     45.27 o
  -4   8   8       69.89       54.52     18.80 o
  -3   8   8        2.52       19.86     16.64 o
  -2   8   8     1244.30     1070.02     57.02 o
  -1   8   8      644.97      620.12     40.92 o
   0   8   8      834.00      708.46     37.98 o
   1   8   8      151.69       58.61     34.41 o
   2   8   8       47.45       71.71     22.25 o
   3   8   8      138.82      180.96     38.92 o
   4   8   8        5.92       35.71     27.99 o
   5   8   8      656.56      698.40     51.51 o
   6   8   8        0.49        0.03     25.06 o
   7   8   8        2.84       16.91     26.17 o
   8   8   8        2.65       42.98     28.90 o
   9   8   8      125.66      178.74     40.54 o
  10   8   8       11.94      -27.34     35.66 o
 -13   9   8        9.55      -16.98     85.24 o
 -12   9   8        8.48       46.19     48.32 o
 -11   9   8        1.04        2.30     35.32 o
 -10   9   8        3.21        9.70     32.19 o
  -9   9   8       14.95       60.49     31.49 o
  -8   9   8        4.22       32.70     31.74 o
  -7   9   8        0.21        2.30     27.90 o
  -6   9   8        0.10       -6.97     27.09 o
  -5   9   8       16.73       38.98     19.42 o
  -4   9   8        2.09       30.12     19.51 o
  -3   9   8        5.13       17.28     18.32 o
  -2   9   8       47.45       29.20     21.29 o
  -1   9   8      108.95       98.81     25.62 o
   0   9   8        7.22       22.22     22.80 o
   1   9   8      124.12      106.95     33.31 o
   2   9   8       11.42       34.41     50.83 o
   3   9   8        8.85       35.82     28.90 o
   4   9   8        0.93       18.01     33.31 o
   5   9   8        1.19       -7.77     31.95 o
   6   9   8        0.09      -12.92     35.86 o
   7   9   8       10.56       30.49     35.11 o
   8   9   8       17.79        3.07     46.96 o
   9   9   8        0.82       54.87     76.64 o
 -11  10   8        0.34      -42.23     62.56 o
 -10  10   8       12.46      -25.02     59.43 o
  -9  10   8        1.62       23.72     46.91 o
  -8  10   8       53.40      101.68     52.11 o
  -7  10   8        7.58       43.01     45.34 o
  -6  10   8      369.66      385.90     50.85 o
  -5  10   8        0.83       -1.09     28.38 o
  -4  10   8        1.36       34.37     22.86 o
  -3  10   8        2.95        5.97     19.53 o
  -2  10   8       40.61       71.63     24.78 o
  -1  10   8       39.42       24.17     18.81 o
   0  10   8       12.48       48.24     27.77 o
   1  10   8       57.97       88.25     31.60 o
   2  10   8      145.20      147.60     36.13 o
   3  10   8       26.89       60.13     30.95 o
   4  10   8      192.50      238.16     51.88 o
   5  10   8        0.39       53.33     39.85 o
   6  10   8        0.39      -60.71     40.47 o
   7  10   8       54.28       48.28     56.30 o
  -8  11   8       32.69       45.36     76.64 o
  -7  11   8       32.85       59.43     70.38 o
  -6  11   8        4.80       45.80     48.80 o
  -5  11   8       65.27      125.29     36.33 o
  -4  11   8       13.84       58.41     32.21 o
  -3  11   8       14.19       56.55     36.70 o
  -2  11   8       13.48       40.36     23.48 o
  -1  11   8       81.73      127.30     73.87 o
   0  11   8        3.81       58.60     38.32 o
   1  11   8      112.54      137.49     50.05 o
   2  11   8       97.32      178.82     41.36 o
   3  11   8       54.18      187.56     48.10 o
   4  11   8       51.34       46.92     56.30 o
 -19   0   9        5.54       -5.83     38.52 o
 -17   0   9        1.66      -12.99     35.62 o
 -15   0   9       57.38       51.14     31.50 o
 -13   0   9        0.07      -10.32     24.72 o
 -11   0   9       27.47        9.03     21.38 o
  -9   0   9       46.75       32.84     34.41 o
  -7   0   9      492.21      441.05     62.56 o
  -5   0   9      127.65       78.61     25.02 o
  -3   0   9       53.09       51.38     13.16 o
  -1   0   9        6.90       10.80     10.39 o
   1   0   9        0.01       -9.77     11.61 o
   3   0   9       14.67        1.94     11.21 o
   5   0   9      107.73      130.46     23.02 o
   7   0   9        0.95      -25.16     16.77 o
   9   0   9       64.81       25.55     23.65 o
  11   0   9        5.25      -12.72     29.06 o
  13   0   9        1.56       10.25     50.83 o
 -19   1   9       90.11       91.24     34.65 o
 -18   1   9        5.66       12.28     29.24 o
 -17   1   9       35.36      -16.91     33.48 o
 -16   1   9      381.87      352.61     64.34 o
 -15   1   9      435.91      391.03     48.96 o
 -14   1   9       28.78       29.10     20.12 o
 -13   1   9      681.67      651.27     48.04 o
 -12   1   9     5164.69     4878.96    117.15 o
 -11   1   9      614.27      612.74     49.34 o
 -10   1   9     1271.94     1250.41     53.47 o
  -9   1   9     1123.57      920.66     66.90 o
  -8   1   9      605.13      409.79     43.67 o
  -7   1   9      551.26      516.95     37.50 o
  -6   1   9      368.66      445.75     28.03 o
  -5   1   9     1767.23     1778.70     49.69 o
  -4   1   9      102.00      107.64     13.48 o
  -3   1   9       17.19        3.27      9.62 o
  -2   1   9     1282.44     1288.21     31.68 o
  -1   1   9      707.02      708.30     25.90 o
   0   1   9      974.48      944.88     30.48 o
   1   1   9      850.01      920.60     35.80 o
   2   1   9      390.27      391.20     19.16 o
   3   1   9      326.59      328.36     17.51 o
   4   1   9      152.11      147.87     14.25 o
   5   1   9        0.92       16.39      9.58 o
   6   1   9      759.85      739.91     29.14 o
   7   1   9      535.73      559.43     30.05 o
   8   1   9      335.05      334.28     26.09 o
   9   1   9      107.94       92.75     21.11 o
  10   1   9       32.96        7.73     19.15 o
  11   1   9      268.40      276.20     31.74 o
  12   1   9     1149.14     1182.11     66.19 o
  13   1   9       48.97       73.23     31.30 o
  14   1   9      163.59      112.38     40.61 o
 -19   2   9        4.68        3.35     35.95 o
 -18   2   9        8.42      -10.16     33.48 o
 -17   2   9      802.73      752.48     60.19 o
 -16   2   9     1100.51     1067.92     70.01 o
 -15   2   9       50.37       58.74     28.67 o
 -14   2   9        0.34      -16.27     19.32 o
 -13   2   9     1407.24     1306.37     75.74 o
 -12   2   9      762.42      831.66     52.48 o
 -11   2   9     1066.97      962.29     45.28 o
 -10   2   9      947.21      956.18     35.98 o
  -9   2   9     1664.22     1555.11     51.96 o
  -8   2   9       39.50       57.67     17.00 o
  -7   2   9     4322.78     4121.19    103.07 o
  -6   2   9     2680.40     2883.67     79.01 o
  -5   2   9     2138.01     2058.41     54.52 o
  -4   2   9     2850.72     3026.02     52.66 o
  -3   2   9      704.78      841.66     31.01 o
  -2   2   9     2138.71     2409.25     48.92 o
  -1   2   9    10242.08    11027.75    147.99 o
   0   2   9     7215.05     7329.96    107.48 o
   1   2   9      123.30       81.91     19.21 o
   2   2   9    12957.96    14790.81    182.59 o
   3   2   9      946.11     1179.30     32.76 o
   4   2   9      540.75      529.88     22.68 o
   5   2   9     1605.19     1618.61     59.74 o
   6   2   9     2164.53     2164.93     70.05 o
   7   2   9     4825.82     4746.42     82.67 o
   8   2   9     5794.42     5718.63     96.18 o
   9   2   9       99.55       91.02     19.22 o
  10   2   9       64.90       28.34     21.50 o
  11   2   9      161.01      163.28     29.00 o
  12   2   9       31.08       -2.60     27.67 o
  13   2   9      643.42      761.79     52.56 o
  14   2   9      461.81      455.74     51.47 o
 -18   3   9       16.70       32.68     30.73 o
 -17   3   9       15.59       36.79     27.89 o
 -16   3   9       45.02       15.02     24.89 o
 -15   3   9       21.66       21.62     23.79 o
 -14   3   9      102.17      127.05     29.64 o
 -13   3   9      118.16      128.75     28.89 o
 -12   3   9      157.59      206.40     29.80 o
 -11   3   9      403.42      409.19     37.64 o
 -10   3   9      136.36      128.39     17.14 o
  -9   3   9       89.46       96.56     16.20 o
  -8   3   9      804.17      871.16     41.08 o
  -7   3   9       34.24       33.70     13.56 o
  -6   3   9      718.80      852.73     41.46 o
  -5   3   9      358.28      434.70     23.58 o
  -4   3   9        8.28       -6.83      9.54 o
  -3   3   9     1697.30     1697.46     39.35 o
  -2   3   9      346.31      367.86     26.21 o
  -1   3   9      844.28      993.77     32.02 o
   0   3   9      619.94      772.74     29.64 o
   1   3   9       24.42       39.49     12.49 o
   2   3   9      532.32      542.57     32.94 o
   3   3   9      192.53      217.63     18.90 o
   4   3   9      178.03      169.33     20.02 o
   5   3   9      440.65      395.12     28.65 o
   6   3   9      148.86      153.74     21.31 o
   7   3   9        2.14       -6.46     14.33 o
   8   3   9      261.46      290.76     29.16 o
   9   3   9      105.01       72.32     22.69 o
  10   3   9        2.76      -11.85     21.81 o
  11   3   9       87.82      105.72     29.08 o
  12   3   9       23.54       -1.16     26.23 o
  13   3   9      133.13      137.91     40.34 o
  14   3   9        1.16      -25.36     33.40 o
 -18   4   9       64.97       59.80     32.81 o
 -17   4   9       42.30       94.36     33.40 o
 -16   4   9       11.45       17.49     26.34 o
 -15   4   9        4.31        1.83     24.76 o
 -14   4   9       18.32       45.35     26.53 o
 -13   4   9      120.32      120.90     28.90 o
 -12   4   9        3.40       43.54     37.93 o
 -11   4   9        1.99       -4.64     17.10 o
 -10   4   9       89.63       66.63     20.46 o
  -9   4   9        0.60        1.72     15.05 o
  -8   4   9      133.68      146.24     17.91 o
  -7   4   9      151.95      161.65     19.27 o
  -6   4   9        0.08       11.31      9.77 o
  -5   4   9      118.65      148.51     15.02 o
  -4   4   9       46.88       48.80     11.22 o
  -3   4   9       43.96       44.60      9.51 o
  -2   4   9      299.19      316.43     16.11 o
  -1   4   9      287.87      309.29     19.77 o
   0   4   9      153.43      145.48     12.49 o
   1   4   9       27.70       36.22     11.08 o
   2   4   9      396.11      408.22     27.64 o
   3   4   9       10.13        8.90      8.81 o
   4   4   9        0.19        8.18     11.86 o
   5   4   9      132.93      130.53     18.82 o
   6   4   9      144.22      111.94     18.15 o
   7   4   9      585.34      646.40     38.12 o
   8   4   9        1.92       -7.53     17.72 o
   9   4   9       67.80       39.95     20.40 o
  10   4   9       55.52      107.20     32.73 o
  11   4   9       15.07       56.05     35.97 o
  12   4   9        0.95      -37.23     26.84 o
  13   4   9       97.19       53.17     38.31 o
 -17   5   9      157.87      125.98     36.18 o
 -16   5   9      341.22      368.73     68.40 o
 -15   5   9      148.31      192.93     38.15 o
 -14   5   9      175.85      152.06     34.53 o
 -13   5   9     1072.05      979.36     64.74 o
 -12   5   9      153.15      197.90     33.43 o
 -11   5   9      686.15      656.08     49.44 o
 -10   5   9      617.76      547.18     43.70 o
  -9   5   9      550.46      619.31     43.36 o
  -8   5   9     1310.74     1467.12     78.98 o
  -7   5   9     3171.77     3143.70     87.31 o
  -6   5   9      324.81      314.29     20.48 o
  -5   5   9     2013.86     2230.01     51.06 o
  -4   5   9      709.92      743.73     40.22 o
  -3   5   9       16.10       24.67     12.24 o
  -2   5   9     1420.75     1327.30     48.96 o
  -1   5   9      210.68      168.03     15.22 o
   0   5   9     1543.44     1413.65     43.27 o
   1   5   9      144.62      110.75     25.44 o
   2   5   9      124.61      174.84     27.96 o
   3   5   9      801.80      782.29     57.06 o
   4   5   9      755.20      655.54     63.32 o
   5   5   9       68.47       47.90     19.41 o
   6   5   9      791.53      814.99     50.66 o
   7   5   9      377.19      334.57     34.71 o
   8   5   9     1187.71     1192.67     62.89 o
   9   5   9      429.80      443.14     48.44 o
  10   5   9       98.39      158.76     46.50 o
  11   5   9      340.27      279.66     59.51 o
  12   5   9      129.83      202.32     44.70 o
  13   5   9      105.22      -13.92     48.32 o
 -16   6   9        8.28      -15.44     29.59 o
 -15   6   9      437.65      437.96     54.62 o
 -14   6   9      281.99      326.72     47.41 o
 -13   6   9      216.78      170.97     33.42 o
 -12   6   9      203.98      205.19     33.93 o
 -11   6   9       35.17       42.98     30.26 o
 -10   6   9       96.91      148.88     28.30 o
  -9   6   9       29.45       18.49     19.28 o
  -8   6   9       20.24       28.27     19.41 o
  -7   6   9      466.18      545.28     24.79 o
  -6   6   9        4.79        4.98      9.85 o
  -5   6   9     1436.41     1410.50     40.89 o
  -4   6   9       95.95      105.16     16.04 o
  -3   6   9       93.75      110.96     16.18 o
  -2   6   9     1083.82     1106.56     41.39 o
  -1   6   9      858.58      826.54     32.51 o
   0   6   9       72.75       40.50     12.79 o
   1   6   9      139.84      105.04     26.72 o
   2   6   9     1458.81     1386.46     56.22 o
   3   6   9      206.16      216.54     26.51 o
   4   6   9      421.73      468.36     40.46 o
   5   6   9      328.99      276.18     34.64 o
   6   6   9      107.45       65.39     32.72 o
   7   6   9       71.28       63.88     27.08 o
   8   6   9      196.55      120.36     27.71 o
   9   6   9      459.61      487.41     67.27 o
  10   6   9        5.61      -18.92     28.67 o
  11   6   9      117.06       64.21     54.86 o
  12   6   9        8.27       20.05     37.28 o
 -15   7   9        4.25       -4.51     35.18 o
 -14   7   9       25.52        7.81     35.39 o
 -13   7   9        0.95       29.61     34.22 o
 -12   7   9       25.14      -23.89     26.18 o
 -11   7   9       28.21       12.27     30.28 o
 -10   7   9       43.89       58.33     29.53 o
  -9   7   9       84.02      102.98     40.86 o
  -8   7   9        0.29        6.56     19.73 o
  -7   7   9        0.60       -8.49     14.04 o
  -6   7   9      110.91      120.01     17.18 o
  -5   7   9        1.54      -10.31     11.70 o
  -4   7   9        0.23        3.68     13.43 o
  -3   7   9      185.57      220.22     23.07 o
  -2   7   9        0.84        3.55     15.53 o
  -1   7   9      476.14      413.86     27.41 o
   0   7   9       19.35        7.85     15.01 o
   1   7   9      277.53      263.88     37.35 o
   2   7   9      123.01      105.18     27.09 o
   3   7   9        1.35        4.05     18.03 o
   4   7   9       31.80       23.06     21.62 o
   5   7   9       15.83       24.64     22.04 o
   6   7   9       30.72       15.28     27.77 o
   7   7   9       63.54       61.89     32.96 o
   8   7   9        0.63       13.17     25.23 o
   9   7   9       62.05       47.02     31.80 o
  10   7   9       18.96       47.24     61.85 o
  11   7   9       59.24      138.72     51.35 o
 -14   8   9      113.66      150.61     54.35 o
 -13   8   9      236.07      455.21     62.43 o
 -12   8   9       98.67      115.71     39.99 o
 -11   8   9       27.76       45.29     32.81 o
 -10   8   9        5.11        9.64     29.49 o
  -9   8   9       14.80        5.35     28.08 o
  -8   8   9      141.39      189.04     38.11 o
  -7   8   9      407.43      411.79     50.63 o
  -6   8   9      781.60      825.28     68.24 o
  -5   8   9      628.21      595.74     55.20 o
  -4   8   9        5.11      -20.60     14.05 o
  -3   8   9      156.77      163.87     21.80 o
  -2   8   9       11.16       28.31     17.48 o
  -1   8   9        2.43       13.16     16.03 o
   0   8   9       13.55       24.14     19.19 o
   1   8   9       19.18       -3.19     27.58 o
   2   8   9        0.64       37.75     32.01 o
   3   8   9      177.56      232.11     74.25 o
   4   8   9        9.35      -22.38     25.47 o
   5   8   9      318.96      201.21     46.73 o
   6   8   9       32.28       -4.54     28.11 o
   7   8   9       17.26       45.84     29.03 o
   8   8   9       27.32        2.27     34.74 o
   9   8   9       92.29       74.22     38.86 o
  10   8   9       73.50      113.39     44.20 o
 -13   9   9       69.77       63.72     49.45 o
 -12   9   9       64.60      123.62     71.94 o
 -11   9   9       33.25       21.48     34.01 o
 -10   9   9        2.44      -17.55     29.39 o
  -9   9   9       48.00       65.63     33.76 o
  -8   9   9      282.44      221.77     74.76 o
  -7   9   9       75.08       97.85     33.20 o
  -6   9   9      292.62      309.06     36.38 o
  -5   9   9       29.04       73.04     21.52 o
  -4   9   9     1171.18     1131.17     54.88 o
  -3   9   9     1210.96     1148.90     54.95 o
  -2   9   9      385.61      348.91     29.63 o
  -1   9   9     1280.55     1138.97     57.59 o
   0   9   9      286.83      246.33     28.93 o
   1   9   9       89.16      125.72     50.83 o
   2   9   9      687.81      712.71     77.78 o
   3   9   9        0.26       -4.48     39.13 o
   4   9   9      741.55      684.83     77.36 o
   5   9   9      232.27      301.30     86.39 o
   6   9   9       22.91       68.01     36.37 o
   7   9   9       32.80       16.54     66.57 o
   8   9   9       83.13      173.65     64.63 o
 -10  10   9        9.61       70.38     64.12 o
  -9  10   9       46.14       31.69     69.60 o
  -8  10   9       21.35       23.56     43.59 o
  -7  10   9        7.11       90.22     54.74 o
  -6  10   9      110.45      156.86     38.50 o
  -5  10   9       45.76       63.31     26.93 o
  -4  10   9       24.84        0.80     23.22 o
  -3  10   9       38.88       63.30     22.76 o
  -2  10   9       45.07       36.89     24.19 o
  -1  10   9       32.68       31.88     30.53 o
   0  10   9        5.00       14.92     26.00 o
   1  10   9        8.44       44.22     28.75 o
   2  10   9      100.82      110.82     34.10 o
   3  10   9        0.27       17.07     27.38 o
   4  10   9      553.69      525.57     65.01 o
   5  10   9       22.71        8.74     52.93 o
   6  10   9       65.87       30.13     47.99 o
  -7  11   9        5.75       82.89     81.33 o
  -6  11   9        4.16       21.26     40.21 o
  -5  11   9        1.10        5.18     31.29 o
  -4  11   9        8.89       -3.76     51.61 o
  -3  11   9        0.33       17.69     46.92 o
  -2  11   9        2.31       22.31     20.52 o
  -1  11   9        1.35       28.21     39.46 o
   0  11   9        0.96       83.99     38.32 o
   1  11   9        4.21       74.63     31.27 o
   2  11   9       22.16       55.22     36.61 o
   3  11   9       14.38       43.87     42.57 o
 -18   0  10        1.24       13.39     36.29 o
 -16   0  10     2452.58     2234.98    204.89 o
 -14   0  10     2945.57     2609.51    118.02 o
 -12   0  10     2644.15     2373.88    106.20 o
 -10   0  10     6598.81     6094.98    269.01 o
  -8   0  10       24.09      -23.46     23.46 o
  -6   0  10    13117.11    14828.86    393.35 o
  -4   0  10      698.40      924.26     85.51 o
  -2   0  10    19457.64    19515.45    469.55 o
   0   0  10     8784.79     9441.34    179.96 o
   2   0  10     1376.30     1865.14     69.38 o
   4   0  10       45.44       36.48     16.85 o
   6   0  10     7598.24     7327.20    245.84 o
   8   0  10     7182.15     6691.98    156.86 o
  10   0  10     1797.55     1873.79    101.64 o
  12   0  10       51.15        8.25     33.84 o
  14   0  10      712.71      791.25    135.29 o
 -19   1  10       47.91       39.65     32.22 o
 -18   1  10       35.80       88.18     34.93 o
 -17   1  10       13.64       29.28     31.14 o
 -16   1  10        8.72       19.90     26.77 o
 -15   1  10      276.62      325.45     46.00 o
 -14   1  10      417.03      386.51     37.38 o
 -13   1  10        9.06       13.03     17.27 o
 -12   1  10      952.00      872.29     80.82 o
 -11   1  10      497.11      514.80     37.79 o
 -10   1  10       50.14       32.78     25.36 o
  -9   1  10      243.19      273.60     39.25 o
  -8   1  10       81.11       58.58     24.03 o
  -7   1  10      727.39      669.04     35.73 o
  -6   1  10      275.98      248.75     20.36 o
  -5   1  10      441.65      395.98     27.87 o
  -4   1  10      396.38      448.62     24.48 o
  -3   1  10      780.30      901.33     52.04 o
  -2   1  10      329.07      368.68     19.80 o
  -1   1  10      563.34      626.88     25.80 o
   0   1  10       24.93       13.43     10.33 o
   1   1  10       54.64       42.83      9.76 o
   2   1  10      538.72      545.67     23.17 o
   3   1  10       32.36       17.54     10.51 o
   4   1  10        6.32        7.04     10.65 o
   5   1  10      322.76      261.67     18.22 o
   6   1  10       44.56       45.22     14.52 o
   7   1  10       27.79       31.40     14.97 o
   8   1  10      702.37      743.22     36.98 o
   9   1  10       58.90       28.79     17.90 o
  10   1  10      452.39      479.74     38.18 o
  11   1  10      261.26      292.38     38.60 o
  12   1  10      167.70      137.72     34.69 o
  13   1  10      101.34       92.66     33.87 o
  14   1  10        0.43       62.94     54.84 o
 -19   2  10       18.70       87.34     39.96 o
 -18   2  10       11.47      -39.05     30.34 o
 -17   2  10       30.08       35.01     43.34 o
 -16   2  10        4.23       15.49     24.97 o
 -15   2  10       26.83       13.26     22.52 o
 -14   2  10      105.71      115.81     27.61 o
 -13   2  10      168.29      114.28     21.93 o
 -12   2  10       56.26       72.00     16.08 o
 -11   2  10        3.19       -4.27     12.37 o
 -10   2  10        1.63      -16.35     13.78 o
  -9   2  10       54.71       34.07     17.88 o
  -8   2  10      136.84      152.15     51.34 o
  -7   2  10      262.78      253.21     26.19 o
  -6   2  10      394.05      429.01     69.05 o
  -5   2  10      159.88      172.39     17.43 o
  -4   2  10       64.55       64.26     12.88 o
  -3   2  10        1.43       -5.48      9.83 o
  -2   2  10        3.48       -4.95      9.91 o
  -1   2  10      267.67      322.66     26.57 o
   0   2  10      129.44      130.79     14.38 o
   1   2  10       75.00       79.72     12.14 o
   2   2  10      282.46      341.85     18.96 o
   3   2  10       15.29       13.27     10.00 o
   4   2  10        6.92        4.98     10.26 o
   5   2  10        7.92       10.35     13.80 o
   6   2  10       67.79       58.57     16.29 o
   7   2  10      131.78      161.31     19.27 o
   8   2  10       96.94      114.23     18.83 o
   9   2  10       12.59       -2.56     15.63 o
  10   2  10        7.19       16.67     23.82 o
  11   2  10       37.65       52.75     28.72 o
  12   2  10       16.16       54.26     29.54 o
  13   2  10       11.72      -22.36     33.41 o
  14   2  10       55.69      112.86     43.04 o
 -18   3  10       46.48       14.78     30.45 o
 -17   3  10      307.95      359.36     46.39 o
 -16   3  10      320.48      337.07     43.55 o
 -15   3  10      485.84      536.22     50.40 o
 -14   3  10       74.12       39.70     24.43 o
 -13   3  10       31.36        6.54     20.37 o
 -12   3  10        8.65       14.33     19.06 o
 -11   3  10     1792.14     1783.84     47.96 o
 -10   3  10      127.52       98.45     26.48 o
  -9   3  10      209.57      196.01     23.27 o
  -8   3  10     1311.39     1411.50    131.78 o
  -7   3  10        1.05       -1.30     21.69 o
  -6   3  10     2022.54     2165.71     70.79 o
  -5   3  10      595.38      693.69     31.12 o
  -4   3  10        3.42        5.74     10.49 o
  -3   3  10     7283.08     7797.24    120.50 o
  -2   3  10       47.63       39.86     10.79 o
  -1   3  10     1403.14     1596.50     40.91 o
   0   3  10     3178.31     3580.05     70.82 o
   1   3  10       64.73      106.26     16.57 o
   2   3  10     1258.35     1121.74     41.79 o
   3   3  10      149.98      179.29     19.63 o
   4   3  10      716.99      661.82     35.38 o
   5   3  10     1536.73     1448.47     52.29 o
   6   3  10        0.01      -15.18     13.46 o
   7   3  10     1110.97     1188.77     54.44 o
   8   3  10     2173.43     2150.34     77.86 o
   9   3  10       52.72       77.01     24.99 o
  10   3  10       43.98       69.00     29.79 o
  11   3  10      242.64      255.51     42.07 o
  12   3  10       26.72       75.09     43.65 o
  13   3  10      974.35     1120.58     97.86 o
 -18   4  10       39.93       33.25     32.41 o
 -17   4  10      132.51      165.27     38.49 o
 -16   4  10        2.21      -34.26     24.26 o
 -15   4  10       57.21       32.34     25.15 o
 -14   4  10       14.47       11.97     23.76 o
 -13   4  10      583.76      656.94     52.53 o
 -12   4  10      153.91      104.03     25.96 o
 -11   4  10      178.46      129.92     33.18 o
 -10   4  10       18.44       14.41     20.45 o
  -9   4  10        6.48       12.02     13.24 o
  -8   4  10     1317.19     1287.45     47.03 o
  -7   4  10      604.76      685.43     36.63 o
  -6   4  10      481.34      528.82     29.52 o
  -5   4  10      354.09      401.03     22.97 o
  -4   4  10     1362.31     1404.84     38.88 o
  -3   4  10        3.14       10.12      8.79 o
  -2   4  10       40.36       31.67     12.75 o
  -1   4  10     4704.00     5372.92     76.18 o
   0   4  10        4.87        8.86      8.15 o
   1   4  10     1556.11     1694.74     44.26 o
   2   4  10     1088.14     1119.56     33.73 o
   3   4  10      687.04      797.07     35.99 o
   4   4  10      132.83      152.03     18.81 o
   5   4  10      400.87      420.15     29.76 o
   6   4  10       20.58       43.49     17.20 o
   7   4  10     1207.40     1158.81     54.21 o
   8   4  10        4.22       28.09     20.35 o
   9   4  10      216.53      245.38     35.18 o
  10   4  10       93.96       73.05     35.44 o
  11   4  10      233.60      271.19     44.75 o
  12   4  10      163.74      287.01     47.08 o
  13   4  10        8.26        8.18     40.88 o
 -17   5  10       28.05       41.61     32.28 o
 -16   5  10       72.17       77.20     33.55 o
 -15   5  10       67.67      101.42     31.45 o
 -14   5  10       37.74       44.28     28.45 o
 -13   5  10       26.52        4.64     23.77 o
 -12   5  10        0.24      -12.91     20.42 o
 -11   5  10       10.06       24.52     22.25 o
 -10   5  10       35.59        9.79     19.53 o
  -9   5  10       85.83       95.83     15.07 o
  -8   5  10      130.57      111.77     18.11 o
  -7   5  10      170.62      151.60     22.53 o
  -6   5  10        3.87        8.73     10.90 o
  -5   5  10        8.41        5.25     12.74 o
  -4   5  10       37.20       30.28      9.95 o
  -3   5  10       10.92       22.38     11.31 o
  -2   5  10      250.06      283.51     22.79 o
  -1   5  10       23.69       10.07     12.91 o
   0   5  10       62.45       73.46     15.34 o
   1   5  10      489.17      524.05     46.18 o
   2   5  10       90.20       64.13     24.56 o
   3   5  10      123.09      102.17     21.77 o
   4   5  10        9.30       -4.44     15.87 o
   5   5  10      122.87      106.16     38.02 o
   6   5  10       92.66       94.37     27.62 o
   7   5  10      401.53      430.32     45.26 o
   8   5  10      475.19      472.03     63.78 o
   9   5  10      262.97      239.31     34.67 o
  10   5  10       51.47       72.94     39.28 o
  11   5  10      152.56      179.61     40.93 o
  12   5  10        2.01       56.07     43.42 o
 -16   6  10       52.58       35.21     31.49 o
 -15   6  10        2.67       33.96     27.13 o
 -14   6  10       35.56       46.80     27.84 o
 -13   6  10       16.89       32.84     26.86 o
 -12   6  10      132.49      152.70     31.26 o
 -11   6  10       19.94        8.06     22.18 o
 -10   6  10       84.75       64.28     23.46 o
  -9   6  10        1.50      -20.12     16.85 o
  -8   6  10      246.06      228.54     25.44 o
  -7   6  10       64.46      100.44     13.64 o
  -6   6  10       18.14       18.84     19.81 o
  -5   6  10      556.59      582.74     30.33 o
  -4   6  10      257.16      241.97     21.77 o
  -3   6  10        0.22       -5.88     11.15 o
  -2   6  10      301.61      322.27     25.43 o
  -1   6  10       41.89       40.52     14.20 o
   0   6  10        1.24        3.31     12.55 o
   1   6  10      146.71       90.19     27.99 o
   2   6  10      160.82      152.80     23.91 o
   3   6  10      213.06      224.33     27.52 o
   4   6  10        8.53        0.21     16.99 o
   5   6  10        8.77       22.88     21.66 o
   6   6  10      283.50      285.82     39.00 o
   7   6  10        0.48       18.53     24.93 o
   8   6  10       39.79       45.54     29.50 o
   9   6  10       32.32       11.97     44.92 o
  10   6  10        2.40        4.29     33.64 o
  11   6  10       19.37       27.42     40.25 o
 -15   7  10      536.83      545.97     67.82 o
 -14   7  10        3.84       13.08     34.03 o
 -13   7  10      130.45       97.56     38.32 o
 -12   7  10      147.03      149.16     40.81 o
 -11   7  10      193.84      144.67     39.71 o
 -10   7  10      250.68      308.45     46.06 o
  -9   7  10       86.92      130.72     73.20 o
  -8   7  10       34.39       47.99     20.29 o
  -7   7  10      304.76      380.48     27.35 o
  -6   7  10      373.04      380.04     34.94 o
  -5   7  10     3804.18     3886.96     78.46 o
  -4   7  10       82.37       48.09     18.27 o
  -3   7  10     5351.22     5129.64    104.60 o
  -2   7  10       28.72       -0.34     14.49 o
  -1   7  10      984.55      914.92     41.41 o
   0   7  10      412.28      400.72     31.47 o
   1   7  10      675.78      490.21     71.68 o
   2   7  10       20.41       17.58     20.90 o
   3   7  10       74.87       73.23     25.55 o
   4   7  10      478.56      508.62     71.56 o
   5   7  10        4.47      -21.64     36.80 o
   6   7  10      349.94      390.01     97.82 o
   7   7  10     1144.19     1171.40    138.25 o
   8   7  10        0.15       -9.41     34.56 o
   9   7  10     1233.75     1224.95    100.85 o
  10   7  10        5.72       11.75     38.44 o
 -14   8  10       85.81      118.38     53.34 o
 -13   8  10      108.80       94.76     41.45 o
 -12   8  10      102.65      118.25     41.45 o
 -11   8  10       32.13        6.08     45.02 o
 -10   8  10       78.74      129.82     38.29 o
  -9   8  10       30.01       17.92     28.87 o
  -8   8  10      116.89      112.42     34.90 o
  -7   8  10       84.33       93.08     26.51 o
  -6   8  10      924.35     1004.64     60.11 o
  -5   8  10      645.05      609.01     40.32 o
  -4   8  10        9.29       26.75     16.93 o
  -3   8  10      101.09       91.80     19.85 o
  -2   8  10       47.94       52.25     17.99 o
  -1   8  10        1.27       -8.56     15.08 o
   0   8  10      111.84      138.69     40.74 o
   1   8  10      353.86      368.00     56.37 o
   2   8  10       23.06        8.53     30.50 o
   3   8  10      117.45      132.97     36.86 o
   4   8  10      106.44      144.48     39.50 o
   5   8  10       86.46       70.63     35.76 o
   6   8  10       87.73      106.85     38.46 o
   7   8  10      108.23      112.31     44.09 o
   8   8  10        0.08      -38.70     40.64 o
   9   8  10        0.00      -55.55     42.48 o
 -12   9  10        6.20      -13.69     40.21 o
 -11   9  10       21.02       11.77     36.15 o
 -10   9  10       20.39       -3.44     32.80 o
  -9   9  10        5.31      -10.60     28.06 o
  -8   9  10        8.01       -7.90     28.00 o
  -7   9  10        3.73       -4.07     25.93 o
  -6   9  10       40.10       61.86     26.36 o
  -5   9  10       16.42        3.37     19.71 o
  -4   9  10        0.00       24.12     20.28 o
  -3   9  10       57.40       55.75     20.37 o
  -2   9  10       11.14       19.58     21.50 o
  -1   9  10       36.88       59.84     31.50 o
   0   9  10        8.89       32.74     32.96 o
   1   9  10        4.70      -17.39     27.58 o
   2   9  10       33.35       93.74     50.83 o
   3   9  10        9.15       59.53     36.94 o
   4   9  10       67.09       77.08     46.19 o
   5   9  10        5.25       46.59     34.92 o
   6   9  10       14.03       25.15     36.86 o
   7   9  10        1.18        4.76     50.09 o
 -10  10  10       80.91       43.79     78.20 o
  -9  10  10       39.11      123.56     71.94 o
  -8  10  10      180.99      128.19     54.47 o
  -7  10  10       26.14       -5.74     48.41 o
  -6  10  10       16.15       57.36     28.38 o
  -5  10  10       23.21       49.73     27.56 o
  -4  10  10        1.53      -32.77     21.85 o
  -3  10  10        7.33       33.06     19.36 o
  -2  10  10       19.89       52.56     27.32 o
  -1  10  10       49.13       27.51     20.57 o
   0  10  10        0.78        1.04     34.78 o
   1  10  10       39.06        3.79     29.70 o
   2  10  10      206.37      288.67    111.54 o
   3  10  10       13.65       79.71     43.87 o
   4  10  10      492.18      381.35    120.43 o
   5  10  10       42.89        7.82     61.00 o
  -7  11  10       32.17      203.32     87.58 o
  -6  11  10       25.32      -12.35     43.79 o
  -5  11  10       83.94      105.87     46.00 o
  -4  11  10       26.71      -32.79     64.12 o
  -3  11  10        8.83       16.31     25.06 o
  -2  11  10       30.52       73.81     31.92 o
  -1  11  10       24.95       62.72     28.79 o
   0  11  10       10.45       61.11     47.58 o
   1  11  10       46.39      152.56     38.44 o
   2  11  10       25.32       76.34     33.91 o
 -19   0  11       29.10      -27.24     36.94 o
 -17   0  11        0.20       -3.13     53.18 o
 -15   0  11       29.75       54.67     43.01 o
 -13   0  11        0.83      -23.86     20.54 o
 -11   0  11        7.42       -2.97     41.45 o
  -9   0  11        1.13      -18.77     23.46 o
  -7   0  11        0.60       -9.85     20.44 o
  -5   0  11        3.14       -6.10     13.92 o
  -3   0  11      375.34      387.79     27.93 o
  -1   0  11       25.72       16.42     13.09 o
   1   0  11        0.77       21.56     18.88 o
   3   0  11       17.81       36.49     20.30 o
   5   0  11        1.05      -24.04     16.03 o
   7   0  11        0.01       -5.85     24.83 o
   9   0  11        2.25       24.50     24.00 o
  11   0  11        9.56       26.93     32.60 o
  13   0  11       81.59       88.49     58.05 o
 -19   1  11       17.29       40.58     35.46 o
 -18   1  11       92.15      126.80     40.06 o
 -17   1  11      119.20      106.34     44.97 o
 -16   1  11       95.56      106.06     33.34 o
 -15   1  11      180.59      137.88     34.96 o
 -14   1  11     2054.99     1940.52     79.24 o
 -13   1  11      203.93      183.48     29.49 o
 -12   1  11       11.14       -1.14     16.47 o
 -11   1  11      283.46      232.26     33.14 o
 -10   1  11      913.40      940.76     72.28 o
  -9   1  11       22.26       -0.84     21.54 o
  -8   1  11      573.52      568.49     53.63 o
  -7   1  11      747.26      742.31     35.35 o
  -6   1  11     1582.41     1594.41     45.54 o
  -5   1  11       33.94       55.43     12.89 o
  -4   1  11      792.40      831.14     35.19 o
  -3   1  11     1875.21     1911.00     41.64 o
  -2   1  11      592.31      635.22     26.58 o
  -1   1  11      710.71      743.72     33.15 o
   0   1  11      483.61      635.80     28.50 o
   1   1  11      258.68      282.80     25.67 o
   2   1  11      683.15      673.74     30.33 o
   3   1  11        0.67        6.51     11.47 o
   4   1  11        5.83        0.79     10.45 o
   5   1  11      613.22      658.96     35.14 o
   6   1  11     2459.77     2260.01     60.32 o
   7   1  11      122.15      131.70     19.53 o
   8   1  11     1192.98     1217.16     56.68 o
   9   1  11      107.36       94.75     24.31 o
  10   1  11     1263.33     1397.29     70.45 o
  11   1  11        9.98      -24.15     35.87 o
  12   1  11      195.09      232.26     39.14 o
  13   1  11       83.98      160.86     42.24 o
 -18   2  11      132.29      146.89     42.43 o
 -17   2  11      196.83      171.50     36.57 o
 -16   2  11      446.69      566.34     52.87 o
 -15   2  11      374.40      367.18     45.38 o
 -14   2  11      297.37      219.72     40.36 o
 -13   2  11     1766.24     1819.22     94.59 o
 -12   2  11      501.59      562.93     43.31 o
 -11   2  11     2039.37     2004.57     64.19 o
 -10   2  11      145.72      157.99     25.69 o
  -9   2  11     1370.39     1290.78     57.95 o
  -8   2  11       78.55      112.89     23.03 o
  -7   2  11        0.17       17.54     16.50 o
  -6   2  11       25.33        2.06     13.52 o
  -5   2  11      870.77      781.72     34.62 o
  -4   2  11     2233.57     2392.62     51.88 o
  -3   2  11      242.27      274.08     24.71 o
  -2   2  11     5011.44     5357.70     91.89 o
  -1   2  11    10661.81    11521.88    160.16 o
   0   2  11     3298.40     3973.97     76.45 o
   1   2  11      311.19      427.07     29.26 o
   2   2  11      955.82     1032.87     34.48 o
   3   2  11       26.23       20.17     11.73 o
   4   2  11      132.38      136.31     16.04 o
   5   2  11      200.81      200.06     21.06 o
   6   2  11        1.27      -19.93     13.29 o
   7   2  11     1274.09     1363.24     54.47 o
   8   2  11      592.15      550.67     31.93 o
   9   2  11      188.59      183.52     28.55 o
  10   2  11      697.27      775.52     50.19 o
  11   2  11      291.82      311.64     39.71 o
  12   2  11       16.73       18.66     27.54 o
  13   2  11        2.98       20.56     34.96 o
 -18   3  11       27.60       60.45     39.08 o
 -17   3  11       88.26      122.46     37.02 o
 -16   3  11      148.81      132.26     31.86 o
 -15   3  11       65.30       30.36     26.27 o
 -14   3  11       19.38        3.87     20.50 o
 -13   3  11      148.65      122.43     27.49 o
 -12   3  11        2.66        9.55     14.21 o
 -11   3  11      282.52      309.58     32.70 o
 -10   3  11        8.28       26.89     14.80 o
  -9   3  11      603.90      635.67     41.28 o
  -8   3  11      425.63      422.02     85.46 o
  -7   3  11       61.27       63.24     18.38 o
  -6   3  11     1169.26     1119.98     51.24 o
  -5   3  11       11.16        0.31     10.01 o
  -4   3  11        6.17        4.97     10.38 o
  -3   3  11     2228.28     2348.04     51.70 o
  -2   3  11       71.20       86.01     12.94 o
  -1   3  11      774.86      871.07     34.92 o
   0   3  11     1046.73     1065.10     47.01 o
   1   3  11       79.44       90.76     14.22 o
   2   3  11      137.61      132.85     19.49 o
   3   3  11       80.29       81.03     17.60 o
   4   3  11      191.71      231.43     23.48 o
   5   3  11      684.29      585.05     41.63 o
   6   3  11      248.24      253.16     28.15 o
   7   3  11     1036.02     1066.02     52.60 o
   8   3  11     1015.13     1107.95     56.83 o
   9   3  11        4.35        4.81     23.76 o
  10   3  11        6.60       31.62     28.83 o
  11   3  11        1.85       13.79     29.71 o
  12   3  11        3.84       35.75     50.08 o
  13   3  11       78.35      101.81     62.27 o
 -18   4  11        0.00       15.96     29.13 o
 -17   4  11        8.39       14.54     28.71 o
 -16   4  11       27.87       52.73     28.93 o
 -15   4  11       27.39       27.48     27.99 o
 -14   4  11        6.17        4.54     24.83 o
 -13   4  11      337.87      352.57     40.19 o
 -12   4  11      167.33       93.96     37.25 o
 -11   4  11      127.71      119.24     33.86 o
 -10   4  11        6.43        2.39     16.17 o
  -9   4  11      235.35      272.37     24.61 o
  -8   4  11      226.07      269.35     25.04 o
  -7   4  11       35.93       42.09     14.33 o
  -6   4  11        0.40        4.57     11.89 o
  -5   4  11       66.01       93.53     16.11 o
  -4   4  11      645.86      690.43     30.05 o
  -3   4  11       42.30       40.61     11.53 o
  -2   4  11        6.58        6.05      9.09 o
  -1   4  11      524.18      546.22     30.31 o
   0   4  11      262.84      249.56     19.78 o
   1   4  11      196.41      213.24     23.17 o
   2   4  11        0.12        3.48     12.31 o
   3   4  11       10.33       21.25     13.55 o
   4   4  11      146.76      175.13     20.90 o
   5   4  11        5.26       17.87     15.67 o
   6   4  11        1.35       -0.84     15.94 o
   7   4  11       79.68       77.07     21.81 o
   8   4  11      107.35      123.51     26.59 o
   9   4  11       25.64       30.56     29.45 o
  10   4  11       15.52       59.96     60.58 o
  11   4  11       14.63        6.29     39.17 o
  12   4  11       44.61       96.19     48.55 o
 -17   5  11       40.26       30.50     31.00 o
 -16   5  11       38.73      124.25     45.83 o
 -15   5  11       47.55       96.85     32.71 o
 -14   5  11      242.49      240.70     40.02 o
 -13   5  11      133.87      212.11     35.29 o
 -12   5  11        7.59       80.62     26.41 o
 -11   5  11      234.00      182.59     31.43 o
 -10   5  11      804.35      871.49     55.27 o
  -9   5  11       75.32       95.48     17.47 o
  -8   5  11        9.09       34.00     15.55 o
  -7   5  11      144.04      132.87     16.63 o
  -6   5  11     1017.52     1064.63     36.44 o
  -5   5  11       33.97       49.35     11.76 o
  -4   5  11       72.03      102.83     14.78 o
  -3   5  11     1478.76     1383.91     33.19 o
  -2   5  11     2425.74     2155.06     56.20 o
  -1   5  11      447.27      542.17     35.45 o
   0   5  11     1012.78      925.81     41.71 o
   1   5  11     3390.21     3239.58    108.63 o
   2   5  11      384.25      434.02     38.56 o
   3   5  11     2720.53     2649.01     77.47 o
   4   5  11      116.00      105.27     23.06 o
   5   5  11     1146.20     1069.92     59.16 o
   6   5  11      141.42      149.86     28.54 o
   7   5  11     2244.25     2139.52     94.49 o
   8   5  11      590.01      544.22     53.62 o
   9   5  11      875.35      862.99     67.99 o
  10   5  11       84.25       96.55     42.57 o
  11   5  11      661.23      928.26     91.72 o
  12   5  11        3.49       27.48     55.26 o
 -16   6  11        8.49        3.34     31.08 o
 -15   6  11        4.40       25.72     29.15 o
 -14   6  11       27.91       58.21     30.02 o
 -13   6  11       96.85      170.30     34.50 o
 -12   6  11      113.72      100.13     41.76 o
 -11   6  11      131.56       98.30     28.12 o
 -10   6  11        1.42       18.05     21.38 o
  -9   6  11        0.97      -16.50     18.96 o
  -8   6  11      371.32      354.55     27.50 o
  -7   6  11       36.56       27.34     12.85 o
  -6   6  11        7.49        5.78     10.83 o
  -5   6  11       99.17      135.99     21.23 o
  -4   6  11      858.14      922.25     39.80 o
  -3   6  11      362.35      367.60     26.81 o
  -2   6  11        8.96       -6.33     13.89 o
  -1   6  11       98.07       99.09     18.06 o
   0   6  11        0.57        2.67     15.36 o
   1   6  11      545.82      483.63     48.10 o
   2   6  11       11.28       54.54     20.95 o
   3   6  11      755.88      690.28     46.00 o
   4   6  11      234.35      213.80     29.40 o
   5   6  11      397.72      438.93     40.42 o
   6   6  11       44.41       72.78     28.29 o
   7   6  11       26.72       56.62     27.79 o
   8   6  11       28.60       58.06     36.47 o
   9   6  11      186.68      157.04     48.71 o
  10   6  11       36.04       36.81     39.27 o
  11   6  11       53.26       63.61     50.55 o
 -15   7  11        8.35       40.69     39.74 o
 -14   7  11        2.06       35.58     35.76 o
 -13   7  11        0.40      -28.82     28.44 o
 -12   7  11        1.77      -34.20     25.04 o
 -11   7  11        3.49      -27.31     26.75 o
 -10   7  11       29.10       14.04     30.16 o
  -9   7  11        6.75      108.35     67.56 o
  -8   7  11        1.78       -9.13     17.98 o
  -7   7  11      116.60       86.63     19.23 o
  -6   7  11        5.62       19.14     17.25 o
  -5   7  11      677.28      641.97     37.95 o
  -4   7  11        0.18       -4.59     16.19 o
  -3   7  11       26.56       30.85     15.56 o
  -2   7  11       12.80       -5.00     15.83 o
  -1   7  11       20.47       26.98     15.55 o
   0   7  11        3.57       10.07     17.08 o
   1   7  11      108.01      115.49     32.23 o
   2   7  11        0.73        7.74     20.37 o
   3   7  11       22.54        7.28     19.25 o
   4   7  11       81.44       73.24     26.48 o
   5   7  11      151.65      155.62     41.30 o
   6   7  11        0.01       45.01     33.72 o
   7   7  11       80.24      108.54     42.05 o
   8   7  11        2.22        1.71     53.49 o
   9   7  11       21.16        9.90     49.76 o
  10   7  11       43.50      100.03     60.20 o
 -14   8  11       27.27       30.45    104.01 o
 -13   8  11      145.63      178.59     50.14 o
 -12   8  11       65.48       95.55     39.83 o
 -11   8  11      255.69      270.39     49.18 o
 -10   8  11        3.95       61.49     34.24 o
  -9   8  11       42.99       75.97     34.01 o
  -8   8  11        3.84        1.52     27.53 o
  -7   8  11       78.52       59.06     24.10 o
  -6   8  11       54.10       64.67     23.29 o
  -5   8  11      212.44      200.84     24.45 o
  -4   8  11      220.55      258.08     27.44 o
  -3   8  11        8.64        1.23     14.70 o
  -2   8  11      123.95      127.74     25.60 o
  -1   8  11      119.49      125.24     25.07 o
   0   8  11      119.78      143.78     34.66 o
   1   8  11      168.21      200.45     45.09 o
   2   8  11       34.88       16.50     32.68 o
   3   8  11      161.24      221.35     52.31 o
   4   8  11       32.38       29.16     32.92 o
   5   8  11       54.62       55.12     35.02 o
   6   8  11      109.58      185.64     46.93 o
   7   8  11       63.48       60.98     42.02 o
   8   8  11       15.54       15.52     80.55 o
 -12   9  11      111.60      121.96     50.72 o
 -11   9  11       52.30      109.03     51.41 o
 -10   9  11     1130.23     1187.96     98.96 o
  -9   9  11      416.04      395.30     72.16 o
  -8   9  11       71.32       19.16     30.89 o
  -7   9  11      184.63      193.95     34.90 o
  -6   9  11      190.09      159.27     32.27 o
  -5   9  11      482.71      536.79     56.65 o
  -4   9  11      507.76      582.61     42.14 o
  -3   9  11      173.42      153.98     22.84 o
  -2   9  11      228.30      171.75     32.09 o
  -1   9  11      351.67      327.65     37.85 o
   0   9  11        0.58       85.74     37.55 o
   1   9  11       17.76       12.57     32.01 o
   2   9  11      187.44      261.72     56.37 o
   3   9  11        6.86       16.07     36.29 o
   4   9  11       70.62      173.20     53.56 o
   5   9  11        1.32      -21.84     29.46 o
   6   9  11       30.46       21.08     49.98 o
   7   9  11        3.27       56.24     53.65 o
 -10  10  11        2.60       -6.26     68.82 o
  -9  10  11       47.34       11.18     44.98 o
  -8  10  11       23.08       64.08     42.75 o
  -7  10  11        5.75       38.98     27.80 o
  -6  10  11       28.54       60.95     28.62 o
  -5  10  11        2.91       15.18     25.89 o
  -4  10  11       62.78       75.73     26.60 o
  -3  10  11       61.42       68.48     21.93 o
  -2  10  11       87.48      113.25     30.87 o
  -1  10  11      173.73      185.19     29.86 o
   0  10  11       13.90        7.75     31.69 o
   1  10  11        0.70       48.05     34.92 o
   2  10  11       86.42       70.89     62.56 o
   3  10  11        4.48       86.16     42.31 o
   4  10  11       83.86      115.41     58.65 o
  -6  11  11       14.60      -68.03     45.36 o
  -5  11  11        0.03      -14.08     48.48 o
  -4  11  11        0.29      -20.32     26.36 o
  -3  11  11        1.43      -17.08     24.22 o
  -2  11  11        2.95       26.80     23.65 o
  -1  11  11        2.23       69.90     58.50 o
   0  11  11        0.64       89.63     73.84 o
 -18   0  12      456.72      459.82    101.66 o
 -16   0  12     1213.18     1255.91    151.71 o
 -14   0  12       13.31       32.13     30.04 o
 -12   0  12     2006.66     1862.03    102.13 o
 -10   0  12      419.17      389.87     51.42 o
  -8   0  12     7293.03     7339.00    361.29 o
  -6   0  12      171.75      133.58     23.97 o
  -4   0  12      685.75      588.75     35.06 o
  -2   0  12     2327.74     2585.97    101.08 o
   0   0  12     1143.11     1275.60     63.63 o
   2   0  12      945.45     1014.57     62.58 o
   4   0  12     1549.89     1555.79     82.42 o
   6   0  12     1038.31      953.99     56.97 o
   8   0  12      755.08      868.96     59.63 o
  10   0  12     1231.84     1460.89     83.52 o
  12   0  12      842.53      696.72     93.93 o
 -19   1  12        1.45       28.82     33.30 o
 -18   1  12       18.38       52.85     34.70 o
 -17   1  12       34.24       86.67     64.91 o
 -16   1  12      229.79      253.55     44.23 o
 -15   1  12       62.89       66.08     29.49 o
 -14   1  12      949.51     1021.72     98.65 o
 -13   1  12      235.17      177.49     32.96 o
 -12   1  12      190.10      163.82     27.15 o
 -11   1  12      293.40      279.38     45.81 o
 -10   1  12     1063.66     1146.53     81.82 o
  -9   1  12      113.50      112.79     23.44 o
  -8   1  12        0.07       20.76     24.15 o
  -7   1  12      419.11      440.32     51.23 o
  -6   1  12     2660.53     2785.06     65.70 o
  -5   1  12      397.81      467.78     26.27 o
  -4   1  12      127.48       97.87     17.10 o
  -3   1  12     1567.95     1568.84     39.26 o
  -2   1  12       35.44       52.90     12.95 o
  -1   1  12       80.71       73.50     14.54 o
   0   1  12      871.61     1024.12     39.40 o
   1   1  12       84.07       80.89     14.14 o
   2   1  12      803.28      888.52     36.12 o
   3   1  12        0.03       -5.53     12.31 o
   4   1  12       63.31       81.50     19.10 o
   5   1  12      817.30      764.58     38.33 o
   6   1  12     1173.28     1083.97     47.67 o
   7   1  12      150.59      149.30     23.48 o
   8   1  12       23.02       23.84     16.85 o
   9   1  12       37.09       40.48     21.38 o
  10   1  12     1222.76     1310.49     65.23 o
  11   1  12       14.68      -20.21     26.63 o
  12   1  12       10.73       61.27     36.23 o
  13   1  12       23.45      -16.11     39.28 o
 -18   2  12        3.64       12.94     31.52 o
 -17   2  12        0.29       21.94     27.30 o
 -16   2  12       12.13       20.47     25.34 o
 -15   2  12        1.96      -31.45     31.74 o
 -14   2  12        4.06       50.50     28.78 o
 -13   2  12       85.32       41.94     39.96 o
 -12   2  12       76.01       61.09     22.36 o
 -11   2  12      163.42      184.46     28.45 o
 -10   2  12       16.20       14.68     18.79 o
  -9   2  12        9.33        0.63     18.34 o
  -8   2  12       46.99       57.47     20.42 o
  -7   2  12        0.04        4.02     15.17 o
  -6   2  12       59.76       47.50     15.58 o
  -5   2  12       12.67       21.79     13.93 o
  -4   2  12        2.42        8.34     12.13 o
  -3   2  12       21.04       25.81     12.11 o
  -2   2  12       16.95       21.68     10.98 o
  -1   2  12       86.73       64.70     14.37 o
   0   2  12        3.80      -13.21     12.19 o
   1   2  12        0.58        3.60     11.47 o
   2   2  12        0.92        8.57     11.16 o
   3   2  12       21.91       29.97     13.24 o
   4   2  12        0.14        2.25     11.50 o
   5   2  12        5.22        8.72     12.80 o
   6   2  12       12.35       44.94     20.29 o
   7   2  12        5.10      -11.79     16.26 o
   8   2  12       91.77      109.49     23.33 o
   9   2  12       53.51       43.83     21.58 o
  10   2  12       10.01        2.82     26.72 o
  11   2  12        0.67       22.31     32.65 o
  12   2  12       12.63       56.38     48.79 o
 -18   3  12       28.16       26.04     36.77 o
 -17   3  12      371.29      406.35     81.49 o
 -16   3  12       18.57       14.40     23.45 o
 -15   3  12        2.09        9.82     23.76 o
 -14   3  12        0.60       11.77     23.74 o
 -13   3  12     1004.32     1047.08     73.57 o
 -12   3  12      159.25      149.14     23.90 o
 -11   3  12      470.86      518.79    102.26 o
 -10   3  12       91.73      150.60     24.81 o
  -9   3  12     3388.26     3427.02    113.48 o
  -8   3  12        0.97       -6.95     14.87 o
  -7   3  12      129.13      164.68     24.80 o
  -6   3  12     1647.76     1543.17     65.74 o
  -5   3  12     1842.98     1905.13     46.84 o
  -4   3  12      209.03      243.12     24.82 o
  -3   3  12     2795.41     2871.03     60.59 o
  -2   3  12      291.68      263.86     22.55 o
  -1   3  12      593.72      575.84     43.57 o
   0   3  12     1016.40     1026.74     50.90 o
   1   3  12      231.99      310.97     31.09 o
   2   3  12      288.97      317.36     20.91 o
   3   3  12       65.96       58.47     18.11 o
   4   3  12       54.89       30.73     16.01 o
   5   3  12     1142.44     1032.95     49.26 o
   6   3  12     1220.33     1244.94     56.50 o
   7   3  12     3356.79     3434.52     89.18 o
   8   3  12      121.08      109.27     26.35 o
   9   3  12       24.86        3.25     27.36 o
  10   3  12        0.09        1.67     25.88 o
  11   3  12       85.67       57.01     41.57 o
  12   3  12      153.12      267.66     61.82 o
 -18   4  12       58.60       85.75     35.61 o
 -17   4  12        0.10       10.46     26.58 o
 -16   4  12       52.69       71.01     36.80 o
 -15   4  12      104.53      113.45     29.92 o
 -14   4  12      470.87      527.85     88.04 o
 -13   4  12        1.29        3.00     19.30 o
 -12   4  12      488.37      578.54     48.29 o
 -11   4  12      337.87      347.81     71.96 o
 -10   4  12       78.56       81.13     15.89 o
  -9   4  12        0.93       -0.19     15.97 o
  -8   4  12     1099.89     1243.05     56.46 o
  -7   4  12     1358.99     1343.54     56.95 o
  -6   4  12       61.85       35.55     14.66 o
  -5   4  12      196.79      241.74     20.75 o
  -4   4  12     3278.36     3295.24     61.88 o
  -3   4  12      185.24      227.19     27.48 o
  -2   4  12     1035.83     1044.15     37.77 o
  -1   4  12      246.13      261.37     30.93 o
   0   4  12     1086.64     1045.07     35.95 o
   1   4  12      118.55       86.92     19.36 o
   2   4  12      530.85      528.72     55.53 o
   3   4  12        0.81       29.04     15.73 o
   4   4  12     1951.31     1805.03     60.58 o
   5   4  12      564.67      523.94     35.89 o
   6   4  12       37.04        7.14     16.82 o
   7   4  12      337.74      314.78     36.49 o
   8   4  12      786.79      821.17     64.86 o
   9   4  12        0.99      -18.50     26.47 o
  10   4  12      171.74      103.45     35.57 o
  11   4  12        8.78        4.72     44.97 o
  12   4  12      346.44      271.90     76.21 o
 -17   5  12        4.21       38.94     30.90 o
 -16   5  12       25.74      -23.59     27.64 o
 -15   5  12        0.03        7.52     27.10 o
 -14   5  12        2.28        0.86     24.80 o
 -13   5  12        8.45      -31.70     21.13 o
 -12   5  12        0.63       -2.97     21.64 o
 -11   5  12        0.00       -1.17     18.31 o
 -10   5  12        4.37       -6.46     18.71 o
  -9   5  12       44.70       26.18     15.76 o
  -8   5  12       33.37       20.04     25.96 o
  -7   5  12      277.37      267.13     24.78 o
  -6   5  12       15.00       25.87     13.02 o
  -5   5  12       37.41       21.76     10.97 o
  -4   5  12        0.34        5.14      9.94 o
  -3   5  12      555.27      571.63     21.49 o
  -2   5  12       16.43       15.09     17.42 o
  -1   5  12      296.46      278.59     23.94 o
   0   5  12      164.94      143.11     33.86 o
   1   5  12      574.77      488.56     48.90 o
   2   5  12        6.98       -3.78     18.61 o
   3   5  12      445.91      505.45     43.62 o
   4   5  12       19.26       34.51     31.92 o
   5   5  12      486.70      390.55     38.28 o
   6   5  12      174.00      175.47     32.09 o
   7   5  12      351.62      356.94     45.51 o
   8   5  12        4.01       -7.29     30.48 o
   9   5  12      166.14      208.01     42.45 o
  10   5  12        1.09      -26.20     33.63 o
  11   5  12       88.52      161.94     62.72 o
 -16   6  12       28.57       43.66     39.55 o
 -15   6  12        0.03       31.05     31.28 o
 -14   6  12       78.03       63.71     35.22 o
 -13   6  12      114.41      120.94     32.51 o
 -12   6  12       63.77       54.96     26.29 o
 -11   6  12      431.11      408.61     42.11 o
 -10   6  12        4.59       30.78     39.81 o
  -9   6  12        0.15      -23.84     16.95 o
  -8   6  12      229.55      246.49     26.96 o
  -7   6  12       79.76      111.31     15.78 o
  -6   6  12        2.50       14.95     14.84 o
  -5   6  12        4.08       13.31     14.78 o
  -4   6  12     1045.85     1039.47     42.03 o
  -3   6  12        0.62       -1.59     13.37 o
  -2   6  12       70.04       72.93     18.50 o
  -1   6  12       14.70        6.97     14.62 o
   0   6  12      209.40      220.06     24.09 o
   1   6  12      239.86      185.44     35.53 o
   2   6  12        1.70        2.80     18.50 o
   3   6  12       62.75       75.33     37.85 o
   4   6  12      157.19      140.95     26.74 o
   5   6  12       30.13       29.62     22.68 o
   6   6  12        5.50       34.81     27.24 o
   7   6  12      188.52      178.84     37.54 o
   8   6  12       31.12      -10.73     33.80 o
   9   6  12      235.55      299.11     56.66 o
  10   6  12        9.32       -6.03     48.48 o
 -15   7  12       20.79       35.91     37.52 o
 -14   7  12       10.31       27.94     35.32 o
 -13   7  12       22.51       63.80     41.58 o
 -12   7  12      228.22      197.73     44.30 o
 -11   7  12      708.75      721.76     69.29 o
 -10   7  12      223.12      321.67     49.43 o
  -9   7  12     2759.02     2904.01    148.65 o
  -8   7  12        4.22        9.32     21.10 o
  -7   7  12       42.79       18.14     16.50 o
  -6   7  12      449.93      501.00     37.12 o
  -5   7  12      238.94      273.44     28.44 o
  -4   7  12       26.68       33.55     16.72 o
  -3   7  12      262.37      181.94     21.83 o
  -2   7  12      750.04      671.37     38.11 o
  -1   7  12       85.31      153.80     21.69 o
   0   7  12       67.36       42.93     27.61 o
   1   7  12     2626.41     2323.42    112.27 o
   2   7  12      308.08      356.27     38.24 o
   3   7  12      793.27      809.81     66.37 o
   4   7  12      208.79      186.12     34.82 o
   5   7  12      235.22      281.87     50.79 o
   6   7  12       40.52      118.35     42.51 o
   7   7  12       82.87      143.41     45.03 o
   8   7  12      202.84      130.68     49.19 o
   9   7  12      354.59      285.10    112.61 o
 -14   8  12       48.38      -11.34     44.07 o
 -13   8  12      110.38      139.94     71.94 o
 -12   8  12       75.75      123.11     42.29 o
 -11   8  12      295.88      226.68     48.67 o
 -10   8  12       60.47       53.81     33.36 o
  -9   8  12        9.09        0.44     29.96 o
  -8   8  12      130.81      167.30     48.10 o
  -7   8  12      339.54      394.12     55.53 o
  -6   8  12       21.19       34.89     21.92 o
  -5   8  12       24.78       -6.09     25.82 o
  -4   8  12      179.58      121.19     20.57 o
  -3   8  12        6.74       20.63     16.42 o
  -2   8  12      453.62      540.43     35.49 o
  -1   8  12       39.09       64.14     22.89 o
   0   8  12        9.49      -21.20     23.06 o
   1   8  12       40.18       52.37     23.83 o
   2   8  12       15.54       38.96     44.57 o
   3   8  12      215.76      161.09     51.98 o
   4   8  12       38.93       36.48     40.87 o
   5   8  12       30.86        7.74     33.30 o
   6   8  12      176.60      254.14     52.54 o
   7   8  12      137.52      104.73     55.78 o
   8   8  12       24.73       47.25    113.39 o
 -12   9  12        0.01       -4.58     44.57 o
 -11   9  12        0.05        9.99     41.71 o
 -10   9  12       15.10       54.79     38.41 o
  -9   9  12       11.76       79.15     50.65 o
  -8   9  12       26.27       45.66     34.79 o
  -7   9  12       76.65       54.12     27.12 o
  -6   9  12       45.89       41.95     25.03 o
  -5   9  12      121.05      207.44     29.65 o
  -4   9  12        4.79       16.56     18.47 o
  -3   9  12        1.22        2.39     22.56 o
  -2   9  12        2.25       64.59     26.80 o
  -1   9  12        0.39        4.76     24.01 o
   0   9  12        7.30       -5.33     31.94 o
   1   9  12       14.28       52.97     59.43 o
   2   9  12        3.21       10.80     34.72 o
   3   9  12       15.28      135.19     79.76 o
   4   9  12        1.10       19.24     42.48 o
   5   9  12        6.37       -2.12     49.27 o
   6   9  12        8.16       43.09     68.03 o
  -9  10  12       12.69       38.86     42.75 o
  -8  10  12      198.27      183.47     53.89 o
  -7  10  12        1.50       12.30     28.12 o
  -6  10  12        6.62        3.28     26.83 o
  -5  10  12        1.07      -13.86     24.10 o
  -4  10  12       40.04       80.65     27.81 o
  -3  10  12        5.28       48.83     22.42 o
  -2  10  12      114.86       73.15     23.06 o
  -1  10  12       68.37       97.24     38.09 o
   0  10  12       69.26       61.87     41.45 o
   1  10  12        0.52       60.46    104.79 o
   2  10  12      141.29       93.63     66.47 o
   3  10  12        6.34       48.68     44.78 o
  -4  11  12       27.08       23.26     47.70 o
  -3  11  12       18.26       54.67     68.03 o
  -2  11  12        4.30       -9.58     24.30 o
 -19   0  13        0.45      -12.51     57.87 o
 -17   0  13        1.39      -20.33     42.23 o
 -15   0  13        3.33       -0.88     27.38 o
 -13   0  13       17.79       -3.00     26.47 o
 -11   0  13       11.01       51.61     40.66 o
  -9   0  13       97.78      109.46     33.61 o
  -7   0  13        3.19       23.46     21.75 o
  -5   0  13      158.21      206.43     28.78 o
  -3   0  13      197.07      178.12     68.82 o
  -1   0  13        4.47       -6.26     13.01 o
   1   0  13        3.52        2.10     16.48 o
   3   0  13        2.19       34.45     24.28 o
   5   0  13       14.09       46.08     28.93 o
   7   0  13      131.09      163.57     42.92 o
   9   0  13       93.02      104.32     32.40 o
  11   0  13       20.94      -13.45     43.58 o
 -19   1  13       65.37       58.06     37.19 o
 -18   1  13       11.78       10.90     43.01 o
 -17   1  13       48.61       42.36     38.69 o
 -16   1  13      280.76      263.09     44.19 o
 -15   1  13        5.88       11.21     25.25 o
 -14   1  13      176.51      176.05     31.12 o
 -13   1  13      380.62      312.94     64.38 o
 -12   1  13      601.16      656.15     89.15 o
 -11   1  13        0.16       38.15     29.72 o
 -10   1  13      339.13      504.42     77.96 o
  -9   1  13      529.15      508.53     61.85 o
  -8   1  13       50.33       34.26     17.91 o
  -7   1  13       11.53        2.52     14.00 o
  -6   1  13     3190.25     3187.95     73.52 o
  -5   1  13     1979.90     2110.01     78.48 o
  -4   1  13      981.61     1043.62     51.43 o
  -3   1  13      474.12      418.75     27.87 o
  -2   1  13       36.56       11.40     13.21 o
  -1   1  13       47.95       45.84     13.66 o
   0   1  13       87.88       77.12     14.60 o
   1   1  13       13.69       37.75     14.95 o
   2   1  13      342.68      434.14     30.06 o
   3   1  13      326.97      296.88     27.26 o
   4   1  13      789.90      834.61     43.91 o
   5   1  13       25.34       48.85     19.61 o
   6   1  13      258.72      256.72     27.01 o
   7   1  13        0.21       -4.69     17.09 o
   8   1  13      615.41      648.88     41.68 o
   9   1  13       60.56       54.59     23.09 o
  10   1  13      438.10      360.36     39.69 o
  11   1  13      106.06       90.54     38.85 o
  12   1  13        2.99       20.07     37.08 o
 -18   2  13       58.83       15.80     53.49 o
 -17   2  13       61.82       48.65     30.04 o
 -16   2  13       32.65       11.10     30.11 o
 -15   2  13      543.08      664.61     63.94 o
 -14   2  13       93.88      116.57     35.59 o
 -13   2  13      115.07      132.22     27.41 o
 -12   2  13       28.84        6.41     30.63 o
 -11   2  13     1719.44     1607.82     77.05 o
 -10   2  13       32.27       35.09     21.28 o
  -9   2  13        0.76       -4.60     16.64 o
  -8   2  13     1823.51     1922.76     62.03 o
  -7   2  13     7360.25     7326.84    220.95 o
  -6   2  13     2283.96     2738.17     92.08 o
  -5   2  13       43.77       30.70     14.13 o
  -4   2  13      390.49      417.11     25.66 o
  -3   2  13     2058.89     1889.27     52.83 o
  -2   2  13      319.72      291.65     27.86 o
  -1   2  13       26.93      -16.95     11.30 o
   0   2  13      571.15      691.02     37.99 o
   1   2  13      572.21      612.34     29.75 o
   2   2  13      114.01       85.54     15.75 o
   3   2  13        4.26      -13.28     12.46 o
   4   2  13      315.20      255.10     27.65 o
   5   2  13     1026.81     1086.77     60.30 o
   6   2  13     5728.59     5381.22    124.64 o
   7   2  13        0.04       -0.22     19.29 o
   8   2  13      144.78      173.36     29.59 o
   9   2  13      323.47      295.34     36.24 o
  10   2  13      102.18      139.69     33.67 o
  11   2  13       23.84       23.09     35.22 o
  12   2  13      313.64      303.72     49.75 o
 -18   3  13        9.55        0.65     35.32 o
 -17   3  13       34.49       37.05     29.41 o
 -16   3  13        1.89      -16.75     24.56 o
 -15   3  13       79.89       67.87     27.91 o
 -14   3  13       34.74       47.13     24.42 o
 -13   3  13       65.13       55.38     28.24 o
 -12   3  13      237.58      169.10     35.24 o
 -11   3  13        8.31       15.60     19.69 o
 -10   3  13        6.42       21.54     18.58 o
  -9   3  13      501.29      522.53     60.12 o
  -8   3  13        9.13       15.17     15.97 o
  -7   3  13      322.54      380.36     31.06 o
  -6   3  13      509.94      525.18     32.53 o
  -5   3  13     1027.27     1087.33     40.62 o
  -4   3  13        0.05       -0.48     11.88 o
  -3   3  13       22.84       12.67     13.08 o
  -2   3  13      199.64      186.03     19.75 o
  -1   3  13      234.09      234.09     26.87 o
   0   3  13      112.16      133.00     29.80 o
   1   3  13      199.98      210.16     19.32 o
   2   3  13      222.97      216.82     19.38 o
   3   3  13        0.05       15.50     17.47 o
   4   3  13       77.16       76.25     21.85 o
   5   3  13       35.90       30.80     18.54 o
   6   3  13      224.00      157.37     26.17 o
   7   3  13      212.56      227.84     29.56 o
   8   3  13       48.36       27.90     22.58 o
   9   3  13       10.53       15.48     24.58 o
  10   3  13      107.18      103.12     33.10 o
  11   3  13       35.93       -3.46     37.68 o
  12   3  13      106.62      137.99     86.80 o
 -17   4  13        0.28      -22.89     26.28 o
 -16   4  13        1.97      -15.89     24.71 o
 -15   4  13       89.31       45.26     27.18 o
 -14   4  13       54.64       30.26     25.19 o
 -13   4  13      104.23      127.36     48.54 o
 -12   4  13       18.99        2.55     20.78 o
 -11   4  13       58.76       42.82     22.43 o
 -10   4  13      266.37      244.55     54.74 o
  -9   4  13       11.82        0.08     15.50 o
  -8   4  13        3.77       31.03     16.88 o
  -7   4  13      719.28      823.80     44.55 o
  -6   4  13      260.63      268.48     22.11 o
  -5   4  13       48.39       55.37     15.14 o
  -4   4  13       74.38       81.41     15.88 o
  -3   4  13      231.82      199.95     19.97 o
  -2   4  13       51.21       36.14     13.54 o
  -1   4  13       35.07       38.19     17.33 o
   0   4  13      164.16      170.86     27.09 o
   1   4  13        5.92       19.86     15.58 o
   2   4  13      122.20      125.89     29.17 o
   3   4  13       11.06       -6.35     15.94 o
   4   4  13        0.02       26.07     18.37 o
   5   4  13       59.98       22.76     17.72 o
   6   4  13        7.22        4.54     20.40 o
   7   4  13        1.91        1.77     22.95 o
   8   4  13       59.11       56.17     27.01 o
   9   4  13       84.03       29.54     31.76 o
  10   4  13      161.90      206.33     43.21 o
  11   4  13       12.94      104.18    172.82 o
 -17   5  13        3.14        6.55     28.16 o
 -16   5  13      137.65      116.70     36.55 o
 -15   5  13       33.52        6.82     26.48 o
 -14   5  13       34.46       40.81     28.09 o
 -13   5  13        4.86      -31.49     21.37 o
 -12   5  13      864.34      927.04     61.52 o
 -11   5  13        5.79      -18.20     19.18 o
 -10   5  13       26.07       34.89     21.32 o
  -9   5  13       47.55       73.74     25.60 o
  -8   5  13     1170.63     1154.79     92.10 o
  -7   5  13      286.84      263.73     22.36 o
  -6   5  13     1401.90     1555.45     43.78 o
  -5   5  13      170.73      211.22     17.74 o
  -4   5  13      785.75      806.83     31.34 o
  -3   5  13     2364.55     2362.65     50.57 o
  -2   5  13      414.15      406.88     20.39 o
  -1   5  13      456.12      452.42     25.08 o
   0   5  13       11.05      -16.52     11.01 o
   1   5  13      467.42      466.01     42.55 o
   2   5  13      420.64      375.05     40.35 o
   3   5  13     1678.57     1723.51     83.05 o
   4   5  13      664.40      808.78     58.45 o
   5   5  13      993.74      820.16     94.84 o
   6   5  13       23.78       -0.13     20.96 o
   7   5  13      318.71      355.80     42.20 o
   8   5  13      579.98      743.05     64.62 o
   9   5  13      102.45       79.98     36.52 o
  10   5  13       73.98       50.86     55.00 o
 -16   6  13       29.52       49.71     40.38 o
 -15   6  13        0.05       20.57     36.20 o
 -14   6  13      152.02       90.63     34.51 o
 -13   6  13       19.81       30.08     27.09 o
 -12   6  13        0.05       -7.41     23.14 o
 -11   6  13      119.96      153.81     31.29 o
 -10   6  13      101.24       83.26     24.77 o
  -9   6  13      411.66      371.55     37.61 o
  -8   6  13        4.10       13.58     25.06 o
  -7   6  13      500.64      613.49     32.17 o
  -6   6  13      149.09      161.14     21.89 o
  -5   6  13      278.47      269.82     25.90 o
  -4   6  13      656.57      729.88     36.82 o
  -3   6  13      124.17      119.44     19.30 o
  -2   6  13       69.38       43.11     19.77 o
  -1   6  13       14.19       26.59     17.92 o
   0   6  13       65.48       70.78     29.13 o
   1   6  13       27.76       47.86     23.69 o
   2   6  13       19.40       43.86     24.19 o
   3   6  13       44.61       76.70     36.35 o
   4   6  13      987.29      748.18     74.95 o
   5   6  13       32.60       35.42     24.74 o
   6   6  13        3.25       20.81     27.62 o
   7   6  13       36.38      -19.02     46.76 o
   8   6  13       62.44      126.86     46.83 o
   9   6  13      118.58      133.58     68.03 o
 -15   7  13        1.06      -11.41     44.78 o
 -14   7  13        0.97       34.23     36.15 o
 -13   7  13       50.49       91.75     39.10 o
 -12   7  13        0.06      -41.12     27.42 o
 -11   7  13       97.56       98.91     38.48 o
 -10   7  13        4.10       -1.47     28.15 o
  -9   7  13      113.57      173.62     38.41 o
  -8   7  13        6.89        9.94     20.74 o
  -7   7  13        1.02       10.82     19.59 o
  -6   7  13       32.36       78.78     22.11 o
  -5   7  13        7.40       11.40     17.04 o
  -4   7  13        1.43       -1.27     16.32 o
  -3   7  13      200.05      233.06     24.95 o
  -2   7  13        1.87       -0.95     15.90 o
  -1   7  13       50.48      102.31     32.97 o
   0   7  13        6.73      -19.16     24.99 o
   1   7  13       35.06       36.15     23.93 o
   2   7  13       77.63      105.02     28.62 o
   3   7  13        9.89      -17.77     23.17 o
   4   7  13        0.40        7.65     24.40 o
   5   7  13       75.36       80.90     50.97 o
   6   7  13       14.75       36.36     37.20 o
   7   7  13        5.69      -21.96     34.91 o
   8   7  13       49.97       34.57     75.07 o
 -13   8  13        7.42      -49.15     43.87 o
 -12   8  13       53.46       56.56     40.91 o
 -11   8  13       97.21      104.75     39.31 o
 -10   8  13       63.05       87.00     37.39 o
  -9   8  13       49.48       82.86     36.04 o
  -8   8  13      315.28      434.53     67.03 o
  -7   8  13      258.58      239.32     45.38 o
  -6   8  13       12.54        1.39     22.15 o
  -5   8  13       48.45       54.93     19.57 o
  -4   8  13       22.09       34.58     17.05 o
  -3   8  13      105.26       61.77     20.63 o
  -2   8  13        4.04       44.84     32.51 o
  -1   8  13        0.43       44.68     33.71 o
   0   8  13       65.26       46.14     29.72 o
   1   8  13      129.57      154.11     37.97 o
   2   8  13      130.33      108.82     46.60 o
   3   8  13        4.83      -25.02     37.60 o
   4   8  13        1.15       28.97     39.25 o
   5   8  13        4.51       42.41     75.85 o
   6   8  13       73.28       60.14     40.85 o
   7   8  13       66.35       25.28     66.47 o
 -12   9  13       48.90        3.94     45.65 o
 -11   9  13       13.76      -17.61     42.48 o
 -10   9  13      850.50      946.55     96.54 o
  -9   9  13      552.54      564.15     67.14 o
  -8   9  13       94.32      108.84     66.20 o
  -7   9  13      134.29      164.69     38.38 o
  -6   9  13        0.35      -35.19     23.46 o
  -5   9  13        6.29      -15.36     20.15 o
  -4   9  13       14.64      -13.95     24.38 o
  -3   9  13      124.07      132.46     28.34 o
  -2   9  13      274.19      309.45     35.67 o
  -1   9  13      171.51      258.06     62.30 o
   0   9  13      226.56      239.98    116.52 o
   1   9  13       80.56       33.53     40.66 o
   2   9  13      133.75      228.01     56.56 o
   3   9  13       91.62       69.15     52.39 o
   4   9  13       11.73       41.25     45.81 o
   5   9  13      210.73      114.17     75.07 o
  -9  10  13       13.60      -22.53     42.84 o
  -8  10  13        0.13       -4.57     42.75 o
  -7  10  13       74.01        2.31     33.66 o
  -6  10  13        0.13       -1.35     24.77 o
  -5  10  13        0.16        9.33     24.42 o
  -4  10  13        7.09      -18.46     23.82 o
  -3  10  13        1.44       33.94     25.13 o
  -2  10  13        7.56      -12.19     20.40 o
  -1  10  13        6.66       16.40     70.38 o
   0  10  13       11.84      101.12     48.02 o
   1  10  13        3.56      113.59     47.21 o
   2  10  13      280.05      442.22    126.69 o
 -18   0  14      271.62      206.45     79.76 o
 -16   0  14        3.37      -25.02     45.36 o
 -14   0  14     1064.80     1062.49     88.98 o
 -12   0  14      313.11      247.11     65.69 o
 -10   0  14     1117.16     1114.49    240.08 o
  -8   0  14     1524.55     1761.97     87.37 o
  -6   0  14      852.20     1056.26     73.87 o
  -4   0  14        3.30      -17.41     17.12 o
  -2   0  14     1277.93     1033.82    101.66 o
   0   0  14     3553.42     3213.68    139.07 o
   2   0  14     1257.45     1460.64    105.84 o
   4   0  14      376.79      342.77     79.32 o
   6   0  14     9228.54     8877.60    308.87 o
   8   0  14       16.64      -11.43     29.11 o
  10   0  14      391.24      454.49     68.35 o
 -18   1  14        1.17      -15.42     38.66 o
 -17   1  14       47.98       10.22     36.74 o
 -16   1  14      225.32      230.10     43.01 o
 -15   1  14       58.16       36.56     35.90 o
 -14   1  14       48.90       29.72     24.38 o
 -13   1  14      175.40      149.53     28.59 o
 -12   1  14      887.70      830.81     58.21 o
 -11   1  14      137.45      102.95     29.79 o
 -10   1  14      393.74      488.75     38.48 o
  -9   1  14      291.15      334.43     51.17 o
  -8   1  14      151.30      169.54     29.12 o
  -7   1  14       16.51      -15.85     16.42 o
  -6   1  14     1499.19     1619.57     58.88 o
  -5   1  14     1331.96     1323.21     51.32 o
  -4   1  14     2519.77     2622.53     73.68 o
  -3   1  14      122.77       80.53     20.30 o
  -2   1  14        0.55      -13.92     21.29 o
  -1   1  14       87.37       74.66     15.86 o
   0   1  14       89.00       92.07     16.64 o
   1   1  14       10.76        6.60     14.02 o
   2   1  14      483.57      464.34     42.55 o
   3   1  14      291.88      310.69     28.90 o
   4   1  14     3358.91     3433.48     83.91 o
   5   1  14       19.98       -4.53     18.70 o
   6   1  14       64.63       42.84     21.99 o
   7   1  14       36.89       32.82     21.47 o
   8   1  14       90.17       64.21     25.17 o
   9   1  14       90.65       74.58     25.48 o
  10   1  14       91.87       94.26     28.41 o
  11   1  14      151.38       88.40     39.59 o
 -18   2  14        7.59      -35.02     27.64 o
 -17   2  14       10.94       30.38     31.75 o
 -16   2  14        0.02        2.89     30.89 o
 -15   2  14        4.34        9.62     27.57 o
 -14   2  14        1.41       -3.82     23.57 o
 -13   2  14        9.29        5.51     18.90 o
 -12   2  14       17.39       31.37     29.29 o
 -11   2  14       22.90       17.67     22.71 o
 -10   2  14       69.53       88.97     37.56 o
  -9   2  14       54.51       67.51     29.57 o
  -8   2  14        9.46       12.29     23.09 o
  -7   2  14      144.07      162.95     24.82 o
  -6   2  14        0.33       11.45     14.76 o
  -5   2  14        3.35      -20.40     13.60 o
  -4   2  14       37.77       40.75     15.38 o
  -3   2  14       53.95       44.46     16.07 o
  -2   2  14        6.40       19.48     13.58 o
  -1   2  14        1.15       -1.09     12.94 o
   0   2  14        0.33       -3.69     12.46 o
   1   2  14       29.65        5.33     13.99 o
   2   2  14       31.71       37.76     19.47 o
   3   2  14       41.23       19.55     19.47 o
   4   2  14        8.31        6.57     19.42 o
   5   2  14       10.77       -7.03     18.85 o
   6   2  14        2.49      -25.01     18.32 o
   7   2  14        0.03      -27.24     18.16 o
   8   2  14       73.78      106.95     26.87 o
   9   2  14       45.92       87.27     27.57 o
  10   2  14        0.95       -3.15     25.91 o
  11   2  14        9.41       11.10     38.15 o
 -18   3  14       52.63       91.81     39.71 o
 -17   3  14      143.38      119.50     35.20 o
 -16   3  14        0.43       15.39     28.22 o
 -15   3  14      820.05      852.16     73.14 o
 -14   3  14       48.56       28.95     29.44 o
 -13   3  14       32.34       52.76     28.15 o
 -12   3  14      132.13       60.05     29.44 o
 -11   3  14      962.77      916.18     78.15 o
 -10   3  14        1.32       13.55     18.69 o
  -9   3  14      510.39      608.66     46.00 o
  -8   3  14      244.70      304.64     30.93 o
  -7   3  14     1058.38     1154.84     58.24 o
  -6   3  14        0.75       26.79     15.41 o
  -5   3  14     3544.65     3617.07     81.34 o
  -4   3  14       24.93        7.33     14.83 o
  -3   3  14      568.55      657.85     35.65 o
  -2   3  14       13.70       -9.96     13.67 o
  -1   3  14     1103.47     1074.37     55.53 o
   0   3  14       14.47       31.77     19.19 o
   1   3  14      919.51      988.64     56.77 o
   2   3  14      787.35      739.71     34.71 o
   3   3  14       98.36       89.72     22.46 o
   4   3  14       59.26       30.48     19.65 o
   5   3  14      153.67      200.08     46.78 o
   6   3  14       57.06       26.58     20.27 o
   7   3  14       98.79       98.27     26.98 o
   8   3  14      191.82      201.60     31.79 o
   9   3  14       49.27       78.92     27.81 o
  10   3  14      103.01      101.87     40.56 o
  11   3  14      311.01      324.17     77.68 o
 -17   4  14        0.19       29.05     30.47 o
 -16   4  14        4.73       -4.83     27.00 o
 -15   4  14       35.92       42.51     27.87 o
 -14   4  14      503.85      479.39     58.24 o
 -13   4  14      397.48      535.28     49.95 o
 -12   4  14       23.86        5.82     22.09 o
 -11   4  14      224.09      210.24     75.85 o
 -10   4  14     2096.20     2158.39    104.44 o
  -9   4  14      145.02      121.21     31.52 o
  -8   4  14      117.16      131.93     25.28 o
  -7   4  14     1542.20     1718.35     56.38 o
  -6   4  14     1536.36     1453.26     45.86 o
  -5   4  14      263.49      259.82     25.07 o
  -4   4  14      787.84      753.85     36.23 o
  -3   4  14        5.04        0.79     13.17 o
  -2   4  14      943.40     1058.64     40.90 o
  -1   4  14      134.45      112.66     22.40 o
   0   4  14      208.73      209.39     35.44 o
   1   4  14       16.63       41.47     18.25 o
   2   4  14      161.08      100.64     26.17 o
   3   4  14      151.41      193.51     27.17 o
   4   4  14       60.48       23.80     20.28 o
   5   4  14      212.18      239.09     31.71 o
   6   4  14        0.17      -20.53     19.25 o
   7   4  14        5.97       65.97     25.50 o
   8   4  14      228.41      215.80     38.66 o
   9   4  14       62.07       95.63     37.32 o
  10   4  14      151.67      126.53     44.70 o
 -17   5  14        1.45       27.17     29.87 o
 -16   5  14        0.04       18.76     29.06 o
 -15   5  14        0.95       22.05     26.27 o
 -14   5  14        0.18       15.33     25.12 o
 -13   5  14       24.11       38.16     25.63 o
 -12   5  14        6.13       26.22     23.63 o
 -11   5  14       56.31       50.34     24.10 o
 -10   5  14       17.73      -13.94     21.02 o
  -9   5  14        5.32       14.94     24.90 o
  -8   5  14        0.34       10.14     15.91 o
  -7   5  14      119.41      133.26     17.73 o
  -6   5  14        3.51      -14.44     12.90 o
  -5   5  14      257.51      259.72     21.57 o
  -4   5  14       32.01       34.90     13.67 o
  -3   5  14      229.08      222.95     19.28 o
  -2   5  14       77.16       63.72     13.97 o
  -1   5  14       18.94       23.19     12.54 o
   0   5  14       10.74       22.00     12.36 o
   1   5  14      336.58      281.30     35.91 o
   2   5  14       59.79       32.53     24.38 o
   3   5  14      495.73      459.38     45.56 o
   4   5  14      118.27      111.27     35.60 o
   5   5  14      121.03      128.79     32.68 o
   6   5  14       27.02       35.09     29.16 o
   7   5  14        5.01       21.44     31.55 o
   8   5  14       82.91      164.59     41.85 o
   9   5  14       13.79       -9.98     30.88 o
  10   5  14        0.27       -7.46     50.31 o
 -16   6  14        4.32       33.62     39.00 o
 -15   6  14        0.47       42.89     37.61 o
 -14   6  14      151.00      146.55     50.24 o
 -13   6  14        8.73       80.69     34.41 o
 -12   6  14       23.40        2.43     24.05 o
 -11   6  14       58.44       84.63     27.50 o
 -10   6  14      464.12      568.58     69.30 o
  -9   6  14        4.14       -0.15     21.58 o
  -8   6  14        7.06       -0.47     28.92 o
  -7   6  14       36.93       77.98     22.09 o
  -6   6  14      473.61      417.23     30.84 o
  -5   6  14      112.00       84.26     19.86 o
  -4   6  14      138.10      127.71     21.04 o
  -3   6  14      182.50      207.07     26.93 o
  -2   6  14       76.57       85.35     18.67 o
  -1   6  14      145.18      156.18     29.28 o
   0   6  14       77.00       95.54     31.93 o
   1   6  14      138.13      157.27     31.21 o
   2   6  14       15.07       15.87     28.60 o
   3   6  14       62.23       33.72     26.55 o
   4   6  14       13.86       23.03     24.93 o
   5   6  14        0.02       10.56     25.53 o
   6   6  14        0.03      -19.77     24.41 o
   7   6  14        9.01       10.57     42.48 o
   8   6  14        1.52      -15.62     43.17 o
   9   6  14       59.36       -0.39     72.73 o
 -15   7  14      245.23      270.63     90.71 o
 -14   7  14        3.77       44.04     50.56 o
 -13   7  14       22.11       10.13     32.12 o
 -12   7  14      105.02       55.92     34.02 o
 -11   7  14       41.25       48.73     34.64 o
 -10   7  14      175.51      101.84     36.31 o
  -9   7  14      539.63      699.90     65.60 o
  -8   7  14      264.63      300.77     36.43 o
  -7   7  14      196.82      264.33     30.08 o
  -6   7  14        7.82       16.78     17.28 o
  -5   7  14      561.47      705.49     38.83 o
  -4   7  14        7.36       11.68     17.48 o
  -3   7  14      489.78      410.62     35.80 o
  -2   7  14       28.52       40.95     20.36 o
  -1   7  14      341.29      343.42     60.98 o
   0   7  14        0.13      -23.87     25.72 o
   1   7  14       43.00       61.87     27.13 o
   2   7  14       34.56       35.78     25.73 o
   3   7  14      326.51      349.22     43.67 o
   4   7  14        2.37       23.36     31.28 o
   5   7  14      159.06      191.73     58.05 o
   6   7  14       10.42       33.52     38.02 o
   7   7  14      209.51      312.14     75.18 o
   8   7  14       47.28       35.84     52.95 o
 -13   8  14      110.09      169.96     53.74 o
 -12   8  14       11.74        7.89     32.86 o
 -11   8  14        0.39      -26.12     32.70 o
 -10   8  14      121.40       86.64     38.88 o
  -9   8  14      161.87      149.41     42.11 o
  -8   8  14      143.08      226.01     37.39 o
  -7   8  14      171.45      196.38     35.29 o
  -6   8  14        0.03       32.94     20.53 o
  -5   8  14      148.61      168.69     24.46 o
  -4   8  14       18.31        3.00     23.32 o
  -3   8  14      268.81      251.19     30.92 o
  -2   8  14        0.08      -19.63     18.47 o
  -1   8  14       52.61       78.47     34.35 o
   0   8  14        9.59       61.98     32.39 o
   1   8  14       22.84      100.87     35.66 o
   2   8  14      270.32      312.10     58.45 o
   3   8  14       69.43       46.57     92.28 o
   4   8  14        1.55       12.20     43.67 o
   5   8  14        7.03       18.46     77.42 o
   6   8  14        1.44       53.18     73.51 o
 -11   9  14       52.46       32.06     46.45 o
 -10   9  14       13.16      -38.80     40.26 o
  -9   9  14       14.99      -11.04     39.83 o
  -8   9  14       11.13        6.80     30.99 o
  -7   9  14        8.02       15.29     26.66 o
  -6   9  14        0.46        7.29     22.93 o
  -5   9  14       10.31       -7.92     27.24 o
  -4   9  14        2.54       -7.63     23.37 o
  -3   9  14        0.32       27.63     23.62 o
  -2   9  14        4.69       12.72     23.53 o
  -1   9  14        0.05        3.13     35.39 o
   0   9  14        5.81       46.25     47.70 o
   1   9  14        5.08       -9.20     37.85 o
   2   9  14        0.01      -55.22     37.19 o
   3   9  14        8.80       29.60     43.09 o
   4   9  14       13.64      -39.10     48.48 o
  -8  10  14        2.49       -3.01     68.03 o
  -7  10  14       17.78       16.73     41.98 o
  -6  10  14       31.16       84.13     47.40 o
  -5  10  14       28.98       36.38     28.24 o
  -4  10  14       44.25       26.66     32.04 o
  -3  10  14        2.54        6.14     22.81 o
  -2  10  14        7.85       -5.88     32.23 o
  -1  10  14       24.66       50.05     45.34 o
   0  10  14       51.28      135.50     51.84 o
   1  10  14        5.19       60.52     59.43 o
 -17   0  15        0.01      -39.10     46.92 o
 -15   0  15       30.11        3.75     39.10 o
 -13   0  15        0.18       12.51     37.54 o
 -11   0  15       29.42      -18.77     35.97 o
  -9   0  15        2.79        9.21     25.15 o
  -7   0  15      131.25      158.22     73.51 o
  -5   0  15        0.93       -4.95     20.44 o
  -3   0  15       15.02        1.93     17.94 o
  -1   0  15      124.33       92.87     23.14 o
   1   0  15      139.62      121.24     29.11 o
   3   0  15       29.25       55.03     27.38 o
   5   0  15       76.10      105.61     35.83 o
   7   0  15       46.57       99.52     37.74 o
   9   0  15        1.22      -36.02     34.71 o
  11   0  15        3.90      -23.03     47.64 o
 -18   1  15       16.39       50.50     46.41 o
 -17   1  15        8.27      -23.79     37.04 o
 -16   1  15       90.17       87.89     37.53 o
 -15   1  15      175.85      171.14     37.97 o
 -14   1  15       59.37       52.13     29.72 o
 -13   1  15        0.88      -15.52     28.50 o
 -12   1  15     1223.99     1190.07     91.77 o
 -11   1  15      482.01      295.41     79.76 o
 -10   1  15      976.46      852.36     75.75 o
  -9   1  15        1.04       14.85     21.81 o
  -8   1  15       34.61       40.65     23.44 o
  -7   1  15      383.13      346.43     37.55 o
  -6   1  15      522.33      507.48     45.60 o
  -5   1  15      987.01     1026.55     52.16 o
  -4   1  15     2846.17     2664.88    108.13 o
  -3   1  15      278.82      266.92     35.06 o
  -2   1  15      195.46      220.91     24.28 o
  -1   1  15       25.11       24.46     15.90 o
   0   1  15     1118.85     1138.38     45.99 o
   1   1  15        0.79        2.25     14.32 o
   2   1  15       90.87       66.02     20.84 o
   3   1  15      738.63      643.93     45.02 o
   4   1  15     5007.67     4796.35    106.37 o
   5   1  15       71.73       51.11     21.73 o
   6   1  15       22.47       26.64     21.99 o
   7   1  15        2.57       -2.61     21.37 o
   8   1  15       36.73       18.49     24.75 o
   9   1  15       34.49       13.90     25.67 o
  10   1  15       58.94       48.32     28.45 o
  11   1  15       25.40        1.61     37.94 o
 -18   2  15        2.88        6.40     42.06 o
 -17   2  15      214.23      355.49     53.27 o
 -16   2  15        9.95       -4.67     29.13 o
 -15   2  15       10.53       21.02     27.67 o
 -14   2  15      146.59       83.83     40.70 o
 -13   2  15     1359.18     1290.64     84.34 o
 -12   2  15     1355.04     1319.88     99.53 o
 -11   2  15      170.11      120.91     29.97 o
 -10   2  15      321.03      335.50     39.62 o
  -9   2  15     2114.38     2137.08     71.21 o
  -8   2  15      118.32      162.32     25.87 o
  -7   2  15     1536.44     1571.24    112.21 o
  -6   2  15      117.29      228.90     27.99 o
  -5   2  15     1823.35     1709.68     65.60 o
  -4   2  15     3363.85     3358.14     88.82 o
  -3   2  15       92.95       99.70     22.54 o
  -2   2  15       35.97       25.17     14.85 o
  -1   2  15      317.02      318.81     28.71 o
   0   2  15      365.38      344.86     26.71 o
   1   2  15     1723.98     1655.96     77.92 o
   2   2  15      428.47      373.85     37.84 o
   3   2  15      672.54      734.77     47.85 o
   4   2  15      337.93      366.40     72.61 o
   5   2  15      192.19      177.56     42.46 o
   6   2  15     1051.48      987.30     60.43 o
   7   2  15      298.89      293.61     39.42 o
   8   2  15       11.13       11.10     26.62 o
   9   2  15       14.01       25.47     25.76 o
  10   2  15       47.71       29.88     30.60 o
  11   2  15       17.10        3.13     76.64 o
 -18   3  15       53.78       51.77     37.31 o
 -17   3  15        0.31       -3.89     26.53 o
 -16   3  15        0.03        0.29     25.12 o
 -15   3  15      101.34      107.32     38.22 o
 -14   3  15        6.92       21.91     28.27 o
 -13   3  15        2.55       44.07     26.68 o
 -12   3  15       84.18      108.77     42.23 o
 -11   3  15      415.18      329.94    128.25 o
 -10   3  15        0.00       17.57     21.03 o
  -9   3  15       17.28       -4.18     18.65 o
  -8   3  15      373.64      341.68     33.00 o
  -7   3  15      139.68      138.32     33.89 o
  -6   3  15      101.41      107.04     23.04 o
  -5   3  15       31.43       20.27     17.52 o
  -4   3  15      399.22      367.54     37.22 o
  -3   3  15      149.81      141.44     19.54 o
  -2   3  15       43.61       14.39     19.89 o
  -1   3  15       71.52       57.90     22.21 o
   0   3  15      108.68       90.67     19.06 o
   1   3  15      718.99      739.68     44.44 o
   2   3  15      906.87      826.39     56.56 o
   3   3  15       12.12       26.39     19.78 o
   4   3  15       57.63       61.23     22.95 o
   5   3  15      107.45       88.20     25.62 o
   6   3  15       60.35       49.86     24.25 o
   7   3  15        4.58       42.05     25.37 o
   8   3  15       20.94       17.06     25.00 o
   9   3  15       84.04       47.25     35.07 o
  10   3  15       56.98       61.66     37.77 o
 -17   4  15        0.69      -44.16     35.44 o
 -16   4  15       23.65       22.00     29.62 o
 -15   4  15        0.32       -5.67     24.75 o
 -14   4  15       11.59       23.26     26.33 o
 -13   4  15       75.62       78.61     27.16 o
 -12   4  15       50.10       38.96     34.68 o
 -11   4  15        9.85      -21.26     26.94 o
 -10   4  15      132.23      107.92     52.39 o
  -9   4  15      299.74      304.93     36.78 o
  -8   4  15       47.92       66.11     27.09 o
  -7   4  15       61.79       90.53     22.56 o
  -6   4  15      241.30      229.80     25.43 o
  -5   4  15      173.93      156.53     23.10 o
  -4   4  15        3.73       11.96     16.17 o
  -3   4  15        3.49       12.74     19.12 o
  -2   4  15      101.72      150.00     22.63 o
  -1   4  15        2.80       23.77     18.62 o
   0   4  15        3.22       -4.43     17.75 o
   1   4  15      181.30      173.16     25.54 o
   2   4  15      135.59      137.45     27.54 o
   3   4  15      338.42      345.01     34.25 o
   4   4  15      104.51      130.71     25.98 o
   5   4  15       20.94        8.55     20.91 o
   6   4  15        2.69      -27.85     23.39 o
   7   4  15       38.31       34.22     35.05 o
   8   4  15       19.91       93.95     34.24 o
   9   4  15       18.01       60.75     39.93 o
  10   4  15       93.39       67.07     46.80 o
 -16   5  15       42.90       44.48     31.15 o
 -15   5  15       20.12       17.12     27.40 o
 -14   5  15      205.79      155.40     34.10 o
 -13   5  15       11.32       11.67     23.46 o
 -12   5  15      268.14      313.24     39.72 o
 -11   5  15        6.83       10.76     24.25 o
 -10   5  15      884.18      833.70     73.38 o
  -9   5  15       48.84       76.20     26.66 o
  -8   5  15      892.06     1003.64     54.50 o
  -7   5  15      146.24      103.59     20.19 o
  -6   5  15      209.33      215.83     21.50 o
  -5   5  15       23.38       14.27     15.15 o
  -4   5  15     1739.02     1819.37     50.24 o
  -3   5  15      424.03      477.16     26.95 o
  -2   5  15      579.58      587.85     31.59 o
  -1   5  15      517.71      418.99     27.90 o
   0   5  15      599.77      664.41     60.49 o
   1   5  15      602.29      473.03     46.28 o
   2   5  15      265.19      219.50     36.74 o
   3   5  15      382.07      335.83     51.47 o
   4   5  15      170.23      252.41     45.44 o
   5   5  15      340.00      330.41     44.88 o
   6   5  15      125.78      151.66     37.83 o
   7   5  15        3.67      -14.63     25.93 o
   8   5  15      125.66      115.93     39.44 o
   9   5  15       13.98      -27.01     46.94 o
 -15   6  15       48.94       78.54     68.12 o
 -14   6  15       30.96       48.81     35.64 o
 -13   6  15      304.44      419.53     89.12 o
 -12   6  15      126.77      111.77     37.55 o
 -11   6  15       76.10       53.23     50.15 o
 -10   6  15      127.37      159.32     44.78 o
  -9   6  15        0.68      -43.04     28.69 o
  -8   6  15        4.96       12.08     22.23 o
  -7   6  15      287.64      300.55     39.40 o
  -6   6  15      421.24      433.98     32.39 o
  -5   6  15       63.64       71.04     19.88 o
  -4   6  15       56.25       91.43     20.76 o
  -3   6  15     1488.42     1516.16     54.02 o
  -2   6  15       23.55       31.81     17.43 o
  -1   6  15      572.88      547.15     57.78 o
   0   6  15        8.16       31.08     31.85 o
   1   6  15       25.66       -1.63     22.09 o
   2   6  15        9.95        8.30     24.25 o
   3   6  15       43.57       32.13     26.17 o
   4   6  15        4.63       16.23     25.39 o
   5   6  15      357.27      317.46     44.41 o
   6   6  15        2.25        4.18     32.96 o
   7   6  15      554.90      688.82    115.54 o
   8   6  15      122.64      168.61     61.89 o
 -14   7  15        4.91       -9.58     42.45 o
 -13   7  15       15.65       12.42     35.17 o
 -12   7  15       13.94       24.60     34.71 o
 -11   7  15        0.79       65.15     32.84 o
 -10   7  15        3.10       44.51     32.00 o
  -9   7  15       19.88       31.13     34.51 o
  -8   7  15       12.01        2.06     21.77 o
  -7   7  15       58.75       46.79     21.24 o
  -6   7  15       44.09        7.67     20.05 o
  -5   7  15       27.76       16.15     18.26 o
  -4   7  15        1.79      -15.93     16.39 o
  -3   7  15       14.98       33.10     30.42 o
  -2   7  15        8.03       36.50     22.42 o
  -1   7  15        3.20       -2.48     26.98 o
   0   7  15       13.08        9.19     29.19 o
   1   7  15       86.12      107.80     30.53 o
   2   7  15        0.60        1.61     25.06 o
   3   7  15        3.37       -4.25     24.93 o
   4   7  15        0.71      -27.51     41.87 o
   5   7  15        0.33       23.77     36.60 o
   6   7  15        8.74       71.94     71.94 o
   7   7  15        9.70      -61.00     50.05 o
 -13   8  15      214.74      276.18     65.14 o
 -12   8  15        5.24       13.50     43.67 o
 -11   8  15       15.93       49.64     36.84 o
 -10   8  15        1.30       25.68     34.55 o
  -9   8  15       71.29      120.57     55.33 o
  -8   8  15        4.68       17.68     26.40 o
  -7   8  15        1.35       33.17     30.34 o
  -6   8  15       16.16       -9.43     20.68 o
  -5   8  15       85.86       42.82     29.97 o
  -4   8  15       21.57       43.81     27.68 o
  -3   8  15      245.88      263.71     32.21 o
  -2   8  15       20.49        6.68     25.19 o
  -1   8  15       67.50       68.73     34.78 o
   0   8  15        0.34       -6.86     28.39 o
   1   8  15       31.36       30.71     33.11 o
   2   8  15       47.65       63.41     35.90 o
   3   8  15       85.91      129.47     41.69 o
   4   8  15       26.50       75.85     52.77 o
   5   8  15       31.56        7.82     59.43 o
 -11   9  15        0.21      -16.46     41.63 o
 -10   9  15      106.40      159.22     83.67 o
  -9   9  15        1.12       45.67     43.67 o
  -8   9  15      283.32      448.46     57.49 o
  -7   9  15      127.40      164.49     37.02 o
  -6   9  15      149.66      152.90     40.91 o
  -5   9  15      136.91      116.04     35.90 o
  -4   9  15       41.19       -7.47     24.77 o
  -3   9  15      110.70       98.91     29.52 o
  -2   9  15       88.61       42.12     49.74 o
  -1   9  15       53.41      103.87     50.30 o
   0   9  15      187.93      250.14     47.51 o
   1   9  15        3.17       75.93     48.51 o
   2   9  15        4.24      -20.62     42.05 o
   3   9  15       13.93      -21.90     51.61 o
  -7  10  15       37.23       59.10     43.87 o
  -6  10  15        6.07      -54.74     39.81 o
  -5  10  15        0.06      -21.59     29.68 o
  -4  10  15       81.71       67.11     33.14 o
  -3  10  15       21.33       41.28     30.11 o
  -2  10  15        3.10       -8.71     34.05 o
  -1  10  15        3.18       -0.16     30.24 o
 -18   0  16       35.77       45.36     62.56 o
 -16   0  16      109.12       42.23     64.12 o
 -14   0  16      335.07      403.20     62.56 o
 -12   0  16     2837.59     2422.66    172.04 o
 -10   0  16       43.85       39.10     43.79 o
  -8   0  16      269.20      277.55     46.09 o
  -6   0  16     6065.71     5873.29    251.02 o
  -4   0  16     9944.45    10112.94    398.82 o
  -2   0  16      480.49      405.08     73.51 o
   0   0  16     3373.95     3561.08    115.98 o
   2   0  16        1.88      -14.47     24.64 o
   4   0  16     2884.98     2720.95    114.95 o
   6   0  16     2055.85     2092.45    116.79 o
   8   0  16      239.76      161.21     48.26 o
  10   0  16        6.99       33.07     40.52 o
 -18   1  16        1.13      -17.99     37.60 o
 -17   1  16        6.45       13.06     36.29 o
 -16   1  16       31.03       -1.84     27.59 o
 -15   1  16       23.93       22.78     29.06 o
 -14   1  16        0.38      -10.92     23.94 o
 -13   1  16        1.22      -11.61     25.83 o
 -12   1  16      309.33      360.02     55.78 o
 -11   1  16      325.58      287.48     51.35 o
 -10   1  16      876.41      772.42    151.71 o
  -9   1  16        2.70       -1.56     25.44 o
  -8   1  16      194.78      221.49     42.57 o
  -7   1  16      206.53      206.62     33.23 o
  -6   1  16       81.24       70.06     24.97 o
  -5   1  16       40.46       19.24     24.61 o
  -4   1  16      569.55      517.47     44.18 o
  -3   1  16      448.84      432.90     48.21 o
  -2   1  16     1493.63     1531.19     60.78 o
  -1   1  16        3.32        5.56     15.08 o
   0   1  16      926.78      984.81     43.24 o
   1   1  16        0.05      -10.52     15.13 o
   2   1  16      743.23      668.15     46.54 o
   3   1  16      683.84      643.49     46.51 o
   4   1  16      504.92      525.46     44.11 o
   5   1  16      201.55      177.94     28.10 o
   6   1  16      341.29      413.46     46.60 o
   7   1  16        1.54        9.86     24.13 o
   8   1  16      390.75      379.85     57.35 o
   9   1  16        7.71       21.14     27.24 o
  10   1  16       28.52        3.63     34.61 o
 -18   2  16       16.50      -24.76     38.66 o
 -17   2  16        5.20       70.38     43.13 o
 -16   2  16        7.01        5.93     28.87 o
 -15   2  16       31.49        3.45     27.61 o
 -14   2  16        1.90        6.48     28.23 o
 -13   2  16        1.39      -34.91     29.29 o
 -12   2  16        1.16       43.69     60.21 o
 -11   2  16      116.66      124.85     38.05 o
 -10   2  16       10.65        9.32     26.47 o
  -9   2  16       78.30       58.38     30.40 o
  -8   2  16        6.97       -3.22     21.74 o
  -7   2  16       88.96       96.65     30.30 o
  -6   2  16       87.78       54.20     22.12 o
  -5   2  16      101.84       96.62     23.43 o
  -4   2  16       12.23       36.05     18.61 o
  -3   2  16      101.04      115.62     24.48 o
  -2   2  16        4.11       -4.71     14.98 o
  -1   2  16       50.31       25.32     16.72 o
   0   2  16        0.36        5.41     16.18 o
   1   2  16       25.89       10.12     19.02 o
   2   2  16      165.00      147.24     26.93 o
   3   2  16       94.66       78.92     24.60 o
   4   2  16        0.01       15.88     20.38 o
   5   2  16       18.33      -25.08     21.27 o
   6   2  16       11.48       49.02     25.41 o
   7   2  16       17.06       62.74     27.93 o
   8   2  16        4.96      -10.37     26.90 o
   9   2  16        0.26      -10.48     27.07 o
  10   2  16        0.52       38.67     50.61 o
 -17   3  16        9.21      -10.64     27.97 o
 -16   3  16       31.93       16.79     32.70 o
 -15   3  16       96.95      148.98     40.25 o
 -14   3  16      171.57      194.16     41.81 o
 -13   3  16      204.26      231.88     42.62 o
 -12   3  16        4.25       18.60     31.39 o
 -11   3  16     1309.94     1231.71     93.33 o
 -10   3  16      150.37      187.52     47.88 o
  -9   3  16      317.75      232.23     77.42 o
  -8   3  16      438.93      368.53     58.65 o
  -7   3  16     1273.67     1235.66     70.46 o
  -6   3  16       28.09       28.80     19.75 o
  -5   3  16      291.96      285.39     28.34 o
  -4   3  16     1858.39     1906.75    104.97 o
  -3   3  16      383.54      421.83     33.54 o
  -2   3  16      578.01      687.91     42.32 o
  -1   3  16      143.39       84.33     24.07 o
   0   3  16        2.13      -23.26     16.74 o
   1   3  16     1852.82     1825.40     70.90 o
   2   3  16      901.80      752.56     49.01 o
   3   3  16        5.88        1.80     19.96 o
   4   3  16        6.83        1.76     19.88 o
   5   3  16      475.25      397.49     41.83 o
   6   3  16      281.59      274.98     36.81 o
   7   3  16       42.45        7.44     27.27 o
   8   3  16       19.05       -4.02     31.02 o
   9   3  16       75.93      128.69     44.10 o
 -17   4  16        1.04       27.51     29.40 o
 -16   4  16      137.41      188.56     40.11 o
 -15   4  16        0.35      -16.37     26.15 o
 -14   4  16       13.70      -12.04     23.44 o
 -13   4  16      357.39      375.43     53.07 o
 -12   4  16       83.61       25.10     32.68 o
 -11   4  16     1504.12     1374.50    100.43 o
 -10   4  16      475.91      466.85     76.64 o
  -9   4  16        0.18      -24.99     36.75 o
  -8   4  16      871.58      809.36     85.24 o
  -7   4  16      409.64      566.04     57.30 o
  -6   4  16       23.64       19.58     17.97 o
  -5   4  16     1968.99     1983.58     59.47 o
  -4   4  16       16.01        9.25     16.35 o
  -3   4  16     1620.81     1614.63     75.66 o
  -2   4  16      748.60      814.10     76.87 o
  -1   4  16      207.09      235.70     34.05 o
   0   4  16      359.88      430.01     39.85 o
   1   4  16      508.65      469.98     38.89 o
   2   4  16       35.51       63.89     22.80 o
   3   4  16     2087.95     1970.75    123.88 o
   4   4  16       78.44       82.61     25.63 o
   5   4  16      548.89      515.17     53.54 o
   6   4  16      347.12      390.93     49.53 o
   7   4  16       25.98      -13.65     30.55 o
   8   4  16      273.63      276.31     49.35 o
   9   4  16        0.07       43.89     72.73 o
 -16   5  16        0.24       19.19     31.54 o
 -15   5  16        0.67      -38.94     25.96 o
 -14   5  16       15.08       36.02     29.56 o
 -13   5  16       56.28       31.93     26.62 o
 -12   5  16        2.57      -16.14     21.76 o
 -11   5  16       84.14       56.96     30.83 o
 -10   5  16       66.44       50.53     25.91 o
  -9   5  16       28.75       13.85     23.57 o
  -8   5  16       24.25       46.61     21.49 o
  -7   5  16        2.88       17.21     15.87 o
  -6   5  16       69.21       48.31     16.21 o
  -5   5  16      392.05      477.24     29.83 o
  -4   5  16       55.35       35.28     15.48 o
  -3   5  16      598.23      568.24     35.15 o
  -2   5  16      146.26      149.77     30.19 o
  -1   5  16      159.47      119.73     30.25 o
   0   5  16       47.65       68.91     35.37 o
   1   5  16      277.40      243.65     37.26 o
   2   5  16       34.08       51.58     26.93 o
   3   5  16      125.27       76.73     36.09 o
   4   5  16       29.41       16.47     29.80 o
   5   5  16       28.53       29.47     28.64 o
   6   5  16        0.04        3.83     28.86 o
   7   5  16        6.93       20.93     33.24 o
   8   5  16        0.67      -28.93     45.34 o
 -15   6  16        0.15        3.62     35.64 o
 -14   6  16       27.76       85.45     37.49 o
 -13   6  16       45.59      132.57     42.48 o
 -12   6  16      124.33      104.27     38.48 o
 -11   6  16       80.61       84.11     34.81 o
 -10   6  16       20.05       63.84     57.09 o
  -9   6  16      169.92      271.77     52.77 o
  -8   6  16       63.76       70.42     25.64 o
  -7   6  16      197.62      156.88     27.12 o
  -6   6  16      167.33      166.18     25.00 o
  -5   6  16       54.31       20.96     17.92 o
  -4   6  16      138.65      162.50     23.96 o
  -3   6  16      227.49      249.01     26.38 o
  -2   6  16       47.25       42.90     24.86 o
  -1   6  16      194.66      206.55     53.43 o
   0   6  16       12.70       36.87     31.46 o
   1   6  16       65.93       34.68     25.18 o
   2   6  16       91.35       88.32     40.86 o
   3   6  16        4.09      -17.29     24.86 o
   4   6  16       38.80       13.42     28.32 o
   5   6  16       38.25       28.88     29.89 o
   6   6  16        5.68       26.65     38.49 o
   7   6  16       87.09       59.43     70.38 o
 -14   7  16       92.83       56.88     44.70 o
 -13   7  16        0.13      -25.02     34.28 o
 -12   7  16       31.60       46.87     36.26 o
 -11   7  16      328.68      368.70     54.36 o
 -10   7  16      123.58       63.00     54.66 o
  -9   7  16      162.92      164.73     49.20 o
  -8   7  16       46.70       20.87     23.51 o
  -7   7  16      266.45      333.08     34.74 o
  -6   7  16       35.67       57.11     20.93 o
  -5   7  16        8.36        1.71     18.42 o
  -4   7  16      151.66      133.03     23.71 o
  -3   7  16     1021.18     1154.08    102.27 o
  -2   7  16       12.97       26.25     28.11 o
  -1   7  16       62.86       30.60     35.60 o
   0   7  16      120.24      181.02     43.46 o
   1   7  16        2.75       13.25     47.17 o
   2   7  16        0.86      -14.51     23.38 o
   3   7  16       29.10       33.94     33.63 o
   4   7  16       66.01       85.41     41.51 o
   5   7  16      198.82      247.50     64.96 o
   6   7  16        7.60      -18.77     59.43 o
 -12   8  16       16.06       49.24     44.70 o
 -11   8  16        0.30       -6.71     37.85 o
 -10   8  16      130.49      187.18     47.07 o
  -9   8  16        9.23        7.76     31.43 o
  -8   8  16      179.82      142.66     39.05 o
  -7   8  16      288.80      274.48     44.65 o
  -6   8  16        0.37       26.04     31.15 o
  -5   8  16        0.26       -4.35     25.31 o
  -4   8  16        7.81       19.14     23.41 o
  -3   8  16       27.71       36.89     25.77 o
  -2   8  16      166.89      208.30     36.59 o
  -1   8  16       30.56       40.93     35.51 o
   0   8  16        5.73       16.26     30.36 o
   1   8  16       14.11       59.79     35.87 o
   2   8  16        7.78       29.88     35.45 o
   3   8  16       22.11       68.83     40.57 o
   4   8  16       92.29      115.74     76.64 o
 -10   9  16        0.23       -4.19     61.00 o
  -9   9  16        5.32       40.10     45.89 o
  -8   9  16        1.85      -13.81     32.97 o
  -7   9  16        0.72      -21.60     30.84 o
  -6   9  16       23.89       33.41     50.05 o
  -5   9  16        2.84       31.39     80.55 o
  -4   9  16        4.43       -7.81     26.08 o
  -3   9  16        0.38       20.80     26.82 o
  -2   9  16        0.29       42.75     36.60 o
  -1   9  16        1.92       10.59     35.43 o
   0   9  16       15.23       18.83     35.35 o
   1   9  16       22.66      -33.06     34.71 o
   2   9  16        0.00      -12.51     53.18 o
 -17   0  17        0.96        3.13     48.48 o
 -15   0  17        7.96        5.39     35.97 o
 -13   0  17        8.83      -20.33     43.79 o
 -11   0  17       38.21      -53.96     35.97 o
  -9   0  17       14.43       29.72     42.23 o
  -7   0  17       37.89        6.26     37.54 o
  -5   0  17       15.84       11.42     23.30 o
  -3   0  17       10.53       33.73     22.50 o
  -1   0  17       51.15       35.04     33.77 o
   1   0  17       28.73       34.65     32.61 o
   3   0  17        3.74      -15.78     28.53 o
   5   0  17       59.82       57.18     31.34 o
   7   0  17        7.69      -39.23     38.66 o
   9   0  17        1.32      -14.36     38.39 o
 -18   1  17       71.71      103.31     52.52 o
 -17   1  17       17.03      -47.85     35.18 o
 -16   1  17      175.12      169.79     86.84 o
 -15   1  17        4.33       -2.72     27.38 o
 -14   1  17        2.92       81.79     39.25 o
 -13   1  17       44.03       34.59     72.73 o
 -12   1  17        7.62      -16.42     32.07 o
 -11   1  17       79.88       83.13     37.04 o
 -10   1  17      390.15      443.53     59.10 o
  -9   1  17      216.65      202.99     61.00 o
  -8   1  17      900.06      795.58     74.07 o
  -7   1  17       11.94       -5.79     25.83 o
  -6   1  17      928.44      839.80     51.23 o
  -5   1  17       54.57       16.25     20.04 o
  -4   1  17       23.47       14.88     19.51 o
  -3   1  17      230.92      193.82     28.97 o
  -2   1  17     2399.45     2642.68     84.58 o
  -1   1  17      137.94      157.78     25.04 o
   0   1  17       59.70       81.54     20.85 o
   1   1  17      224.13      210.79     30.97 o
   2   1  17     2838.73     2525.54     84.63 o
   3   1  17       49.44       68.02     25.41 o
   4   1  17        6.72        1.12     21.12 o
   5   1  17        9.67       14.99     22.54 o
   6   1  17      102.72      130.83     44.68 o
   7   1  17        0.51       26.13     25.83 o
   8   1  17       37.09       52.99     27.87 o
   9   1  17        7.08       62.61     29.88 o
 -18   2  17       19.06       16.77     44.70 o
 -17   2  17       18.21       29.55     41.33 o
 -16   2  17       51.68       58.31     34.76 o
 -15   2  17       70.48      126.02     46.29 o
 -14   2  17      199.93      147.25     37.15 o
 -13   2  17      395.06      303.82     84.46 o
 -12   2  17      510.14      504.45     65.14 o
 -11   2  17     1404.51     1520.62    106.72 o
 -10   2  17      271.32      245.27     46.22 o
  -9   2  17      225.74      231.57     44.53 o
  -8   2  17      365.75      410.92     54.74 o
  -7   2  17       20.13        1.30     29.72 o
  -6   2  17      814.14      787.08     50.01 o
  -5   2  17     2079.68     2104.11     87.96 o
  -4   2  17      349.84      384.98     44.29 o
  -3   2  17     1399.77     1484.87     62.73 o
  -2   2  17      105.25       78.06     22.30 o
  -1   2  17     1648.67     1745.01     70.34 o
   0   2  17     2989.69     2950.70     76.75 o
   1   2  17       67.76       78.00     23.38 o
   2   2  17        9.88      -11.29     18.43 o
   3   2  17      191.20      222.92     31.55 o
   4   2  17       10.76       -8.33     20.62 o
   5   2  17        4.69       24.76     24.80 o
   6   2  17        0.02      -32.58     21.74 o
   7   2  17      462.60      539.98     55.48 o
   8   2  17       26.59       45.60     34.45 o
   9   2  17        8.52      -13.60     31.73 o
 -17   3  17       46.12       98.07     35.26 o
 -16   3  17       53.08       73.71     35.35 o
 -15   3  17        0.28       -0.63     28.64 o
 -14   3  17      169.99      118.01     37.84 o
 -13   3  17      186.93      224.95     58.65 o
 -12   3  17       20.89       32.74     31.84 o
 -11   3  17       50.10       47.82     43.79 o
 -10   3  17      100.38       91.66     37.55 o
  -9   3  17       40.24       56.77     32.30 o
  -8   3  17      212.73      250.36     46.91 o
  -7   3  17      534.28      505.67     55.04 o
  -6   3  17       27.75        6.25     20.83 o
  -5   3  17     1167.89     1268.56     63.02 o
  -4   3  17     1372.75     1443.90     65.12 o
  -3   3  17       22.49       12.00     19.25 o
  -2   3  17      293.23      315.97     32.31 o
  -1   3  17        9.82       31.93     20.49 o
   0   3  17        5.19       26.62     19.46 o
   1   3  17      733.19      694.72     47.47 o
   2   3  17      492.09      452.39     39.62 o
   3   3  17      143.54      154.57     29.61 o
   4   3  17      111.57      120.65     29.14 o
   5   3  17        1.19      -10.06     22.38 o
   6   3  17       36.17        5.69     25.34 o
   7   3  17        3.48       31.54     32.52 o
   8   3  17        5.93      -16.80     32.49 o
   9   3  17       17.03      104.82     93.06 o
 -17   4  17       10.78       -1.83     29.01 o
 -16   4  17       41.72       69.45     32.84 o
 -15   4  17       35.32        5.21     26.04 o
 -14   4  17       33.11       30.29     36.35 o
 -13   4  17       17.86       36.76     29.64 o
 -12   4  17       89.38       57.98     37.85 o
 -11   4  17      215.39      189.36     48.66 o
 -10   4  17        2.58        1.12     30.03 o
  -9   4  17       41.55       23.28     28.06 o
  -8   4  17      224.41      243.31     46.60 o
  -7   4  17        2.14      -12.14     21.47 o
  -6   4  17        1.56      -21.49     18.64 o
  -5   4  17      743.19      821.83     68.43 o
  -4   4  17      226.31      223.90     30.43 o
  -3   4  17      304.55      297.74     31.60 o
  -2   4  17        0.27      -23.33     15.56 o
  -1   4  17        0.62        6.01     19.11 o
   0   4  17       26.16       39.62     22.63 o
   1   4  17      158.95      174.86     29.03 o
   2   4  17        2.33        1.33     20.78 o
   3   4  17      288.22      299.37     35.13 o
   4   4  17       57.36       24.62     26.56 o
   5   4  17        2.96       88.96     36.35 o
   6   4  17        2.22      -28.69     27.84 o
   7   4  17       19.97       25.79     34.08 o
   8   4  17       54.15       42.51     51.61 o
 -16   5  17        5.19        1.52     28.09 o
 -15   5  17       70.58       73.85     33.51 o
 -14   5  17      361.71      296.74     51.37 o
 -13   5  17      214.63      211.34     37.21 o
 -12   5  17        4.45       29.94     29.93 o
 -11   5  17      274.51      337.52     45.93 o
 -10   5  17      857.02      753.21     61.17 o
  -9   5  17      431.69      465.28     53.63 o
  -8   5  17       22.11       64.02     28.55 o
  -7   5  17      261.14      245.62     59.00 o
  -6   5  17      229.38      288.36     32.16 o
  -5   5  17     2124.45     2025.57     61.48 o
  -4   5  17      509.00      584.45     33.19 o
  -3   5  17     3352.86     3290.04     74.79 o
  -2   5  17      862.91      836.90     46.83 o
  -1   5  17      844.14      666.82     79.62 o
   0   5  17       90.35       75.85     30.10 o
   1   5  17      635.38      557.22     53.49 o
   2   5  17       10.18      -12.63     22.59 o
   3   5  17       15.57       50.58     30.85 o
   4   5  17       15.00      -37.13     24.75 o
   5   5  17       91.43       81.42     35.39 o
   6   5  17      339.28      421.44     54.62 o
   7   5  17        1.24        9.72     39.84 o
 -15   6  17       41.93       42.27     43.23 o
 -14   6  17       50.40       12.31     35.48 o
 -13   6  17       12.08       17.42     33.52 o
 -12   6  17      182.69      114.04     39.08 o
 -11   6  17      295.68      386.70    133.72 o
 -10   6  17      222.15      274.61     55.16 o
  -9   6  17      827.03      920.30     87.29 o
  -8   6  17       57.29       64.91     30.93 o
  -7   6  17     1875.21     1869.50     72.19 o
  -6   6  17       73.58       41.37     21.83 o
  -5   6  17      109.76       36.15     27.36 o
  -4   6  17      356.15      328.18     33.69 o
  -3   6  17      334.95      265.38     34.39 o
  -2   6  17       29.60       34.22     33.64 o
  -1   6  17      929.21      914.65     70.88 o
   0   6  17        9.16       10.15     26.81 o
   1   6  17      893.74      859.00     65.45 o
   2   6  17        1.52        3.22     26.95 o
   3   6  17       25.83       -7.10     25.62 o
   4   6  17      168.10      145.41     40.86 o
   5   6  17       36.26       30.30     30.48 o
   6   6  17       24.09      -41.43     40.21 o
 -13   7  17       57.98       64.92     45.41 o
 -12   7  17        2.24      -21.90     42.03 o
 -11   7  17        4.97      -24.66     31.05 o
 -10   7  17       11.07        1.34     38.28 o
  -9   7  17        8.38       81.14     41.37 o
  -8   7  17       43.05       49.73     26.52 o
  -7   7  17       35.32      -21.17     20.85 o
  -6   7  17        0.84       -5.53     22.05 o
  -5   7  17       69.03       69.38     25.31 o
  -4   7  17        2.23      -36.94     24.62 o
  -3   7  17       33.36       39.88     24.29 o
  -2   7  17       36.26        4.60     24.50 o
  -1   7  17       17.24       13.22     27.08 o
   0   7  17        8.63      -14.78     30.48 o
   1   7  17       13.90       24.28     27.53 o
   2   7  17        2.16       31.96     45.83 o
   3   7  17       10.39       27.84     36.29 o
   4   7  17        7.59       46.56     40.00 o
   5   7  17        9.00      -22.52     43.58 o
 -12   8  17       55.94       -3.61     39.25 o
 -11   8  17        0.50        8.65     46.14 o
 -10   8  17      104.22       75.24     50.05 o
  -9   8  17       48.57       50.27     33.80 o
  -8   8  17       61.10       70.61     33.86 o
  -7   8  17      282.35      348.97     50.68 o
  -6   8  17        0.08       11.17     86.02 o
  -5   8  17       12.21       14.37     34.39 o
  -4   8  17       18.73       20.57     29.71 o
  -3   8  17       43.82      123.14     32.68 o
  -2   8  17       90.83       18.35     28.61 o
  -1   8  17       27.90       30.80     30.48 o
   0   8  17       38.55       20.60     46.39 o
   1   8  17       79.73       50.28     39.92 o
   2   8  17        5.29      -12.96     34.65 o
   3   8  17       32.70       39.10     46.45 o
  -9   9  17       53.98      104.84     51.42 o
  -8   9  17        1.24      -36.74     46.92 o
  -7   9  17        6.45       35.00     86.02 o
  -6   9  17       12.03        3.65     44.70 o
  -5   9  17        8.49      -42.56     38.97 o
  -4   9  17      146.61      256.13     52.27 o
  -3   9  17      232.12      272.55     52.37 o
  -2   9  17      750.93      857.61     76.12 o
  -1   9  17      165.07      198.85     49.08 o
   0   9  17        4.07       77.66     50.30 o
 -18   0  18       65.92       70.38     64.12 o
 -16   0  18        0.14       29.72     57.87 o
 -14   0  18       31.23      -64.12     45.36 o
 -12   0  18      385.77      256.50     71.94 o
 -10   0  18     1241.75     1174.58    132.94 o
  -8   0  18      125.07      157.97     61.00 o
  -6   0  18     1309.92     1285.62    129.81 o
  -4   0  18     3927.22     3506.53    200.19 o
  -2   0  18     1195.07     1113.10     92.41 o
   0   0  18    16753.38    16856.60    458.38 o
   2   0  18      414.05      340.73     62.35 o
   4   0  18        0.36       43.13     31.04 o
   6   0  18        0.28      -45.31     41.65 o
   8   0  18       22.43       45.38     43.62 o
 -17   1  18       24.76       45.81     41.98 o
 -16   1  18      225.95      116.52     46.45 o
 -15   1  18       28.95       22.45     37.10 o
 -14   1  18       21.16       43.65     35.83 o
 -13   1  18      107.92       12.41     38.32 o
 -12   1  18      170.79       98.68     39.45 o
 -11   1  18       52.68       27.92     30.40 o
 -10   1  18       80.95      108.91     75.85 o
  -9   1  18       39.53       23.46     40.66 o
  -8   1  18      765.15      942.28    166.57 o
  -7   1  18       79.76       63.87     34.23 o
  -6   1  18      566.80      616.58     53.74 o
  -5   1  18       50.29       11.35     26.08 o
  -4   1  18      253.58      278.21     38.81 o
  -3   1  18      368.38      322.52     41.15 o
  -2   1  18      390.85      335.70     43.78 o
  -1   1  18       93.18       73.72     22.52 o
   0   1  18      396.30      297.51     34.30 o
   1   1  18      123.04      117.44     27.71 o
   2   1  18     3476.45     3084.02     92.45 o
   3   1  18       22.85       21.24     22.12 o
   4   1  18      180.60      190.47     33.17 o
   5   1  18       17.65       14.95     25.24 o
   6   1  18       32.22       43.48     28.13 o
   7   1  18        6.78      -13.58     27.26 o
   8   1  18       37.55       94.66     35.66 o
 -17   2  18        0.00       24.12     44.53 o
 -16   2  18       13.91      -13.46     29.32 o
 -15   2  18        1.07       13.55     29.02 o
 -14   2  18        0.51       20.66     36.45 o
 -13   2  18        3.30      -24.44     32.50 o
 -12   2  18        0.34      -28.39     42.23 o
 -11   2  18       11.97       49.89     32.01 o
 -10   2  18        2.02       -3.23     24.86 o
  -9   2  18        3.77      -15.44     26.27 o
  -8   2  18       84.22       68.99     35.93 o
  -7   2  18        0.99        2.02     35.19 o
  -6   2  18       69.78       85.72     29.15 o
  -5   2  18       11.29       -2.65     23.02 o
  -4   2  18        7.26        3.99     24.85 o
  -3   2  18       23.88       57.24     20.77 o
  -2   2  18        2.73      -19.91     24.04 o
  -1   2  18        0.25      -17.14     18.44 o
   0   2  18      174.23      164.34     38.64 o
   1   2  18        3.09       -3.09     19.20 o
   2   2  18        1.04       39.27     22.97 o
   3   2  18        0.03       11.55     22.14 o
   4   2  18        6.07      -16.10     21.10 o
   5   2  18        8.47        9.74     24.10 o
   6   2  18       21.63        9.91     26.78 o
   7   2  18        6.62       24.29     44.81 o
   8   2  18        0.27        9.57     30.50 o
 -17   3  18      114.85      131.62     53.03 o
 -16   3  18        0.27      -18.53     32.96 o
 -15   3  18       18.18       21.34     33.01 o
 -14   3  18        2.42       -8.98     29.89 o
 -13   3  18      853.88      895.37     88.39 o
 -12   3  18       55.22       27.56     34.82 o
 -11   3  18      170.55       57.20     38.28 o
 -10   3  18      422.99      445.20     60.71 o
  -9   3  18       65.38       56.02     37.54 o
  -8   3  18      309.55      439.19     57.42 o
  -7   3  18      559.59      707.75     59.06 o
  -6   3  18      831.10      810.22     61.89 o
  -5   3  18     5392.51     4984.52    252.89 o
  -4   3  18     1373.87     1391.14     62.88 o
  -3   3  18      255.12      272.82     32.20 o
  -2   3  18      205.67      262.60     31.67 o
  -1   3  18      563.91      649.76     46.01 o
   0   3  18      394.29      411.52     39.09 o
   1   3  18      530.09      528.33     43.53 o
   2   3  18      220.75      127.31     27.77 o
   3   3  18      575.78      491.17     44.38 o
   4   3  18        0.90       30.52     23.76 o
   5   3  18      101.85       68.06     28.23 o
   6   3  18       13.37       -4.03     31.35 o
   7   3  18       98.56      125.79     41.30 o
   8   3  18        0.25       33.11     48.02 o
 -16   4  18      350.32      463.41     54.65 o
 -15   4  18       20.25       19.85     27.92 o
 -14   4  18      525.30      540.66    129.51 o
 -13   4  18       86.82      105.79     42.96 o
 -12   4  18      216.55      231.92     52.45 o
 -11   4  18      683.52      713.19    165.79 o
 -10   4  18       72.18       39.77     31.84 o
  -9   4  18      817.11      753.53    120.43 o
  -8   4  18     2374.16     2516.67    116.66 o
  -7   4  18      196.54      202.83     36.86 o
  -6   4  18      636.48      597.20     53.42 o
  -5   4  18      162.47      142.71     26.35 o
  -4   4  18     1525.92     1577.91     68.21 o
  -3   4  18     2105.52     2078.71     76.10 o
  -2   4  18      464.89      417.03     40.71 o
  -1   4  18      673.58      595.08     67.18 o
   0   4  18      699.93      678.80     47.62 o
   1   4  18       34.60       39.43     24.39 o
   2   4  18      171.75      181.27     38.49 o
   3   4  18       28.59       21.32     26.29 o
   4   4  18      338.58      287.81     46.31 o
   5   4  18       76.11       90.52     35.44 o
   6   4  18       51.71       41.76     35.44 o
   7   4  18       10.39       47.76     42.93 o
 -15   5  18        0.08       27.86     30.41 o
 -14   5  18        2.46        4.08     28.07 o
 -13   5  18       45.35       33.00     28.06 o
 -12   5  18        0.03      -12.99     26.15 o
 -11   5  18       43.96       50.83     29.44 o
 -10   5  18        6.91       -2.99     25.53 o
  -9   5  18      409.29      490.56     61.60 o
  -8   5  18        0.64        9.93     26.46 o
  -7   5  18      276.36      268.13     43.04 o
  -6   5  18       76.16      105.59     26.65 o
  -5   5  18      317.98      271.45     31.52 o
  -4   5  18        1.83      -40.63     27.09 o
  -3   5  18      591.99      560.49     40.85 o
  -2   5  18        4.87      -14.29     26.58 o
  -1   5  18      120.89       55.96     35.34 o
   0   5  18        0.04       83.05     29.83 o
   1   5  18        1.86      -36.11     24.07 o
   2   5  18        5.94      -10.06     24.42 o
   3   5  18        0.40       -8.39     28.27 o
   4   5  18       52.28       33.71     42.21 o
   5   5  18        6.46      -13.09     30.58 o
   6   5  18        0.53      -36.91     34.14 o
 -14   6  18       36.27       33.83     38.51 o
 -13   6  18       31.31       13.96     40.89 o
 -12   6  18      131.13       87.68     40.69 o
 -11   6  18        1.63       -6.81     35.83 o
 -10   6  18       87.43       74.91     41.85 o
  -9   6  18       94.02      126.88     43.21 o
  -8   6  18       51.27       54.00     26.04 o
  -7   6  18      464.72      482.39     42.61 o
  -6   6  18        1.30      -13.66     20.20 o
  -5   6  18        5.25        6.15     20.67 o
  -4   6  18      359.10      318.30     51.70 o
  -3   6  18        3.73       18.84     26.97 o
  -2   6  18        6.17       17.59     27.91 o
  -1   6  18       75.40       40.16     30.02 o
   0   6  18       12.77        9.47     27.76 o
   1   6  18      164.60      140.70     37.70 o
   2   6  18        8.75       25.27     32.21 o
   3   6  18       30.20       -6.81     28.68 o
   4   6  18       51.43       30.26     31.25 o
   5   6  18       26.82       57.87    131.38 o
 -13   7  18       34.87       18.89     42.48 o
 -12   7  18       33.76       51.33     46.09 o
 -11   7  18       66.39       74.56     38.79 o
 -10   7  18       46.50      -13.51     38.67 o
  -9   7  18      701.67      685.24     80.71 o
  -8   7  18       18.06       60.94     27.35 o
  -7   7  18      167.69      121.07     28.49 o
  -6   7  18       26.78       -3.17     24.93 o
  -5   7  18      292.60      372.52     46.25 o
  -4   7  18      322.30      317.76     44.94 o
  -3   7  18      590.61      635.57     57.06 o
  -2   7  18      308.09      279.88     42.25 o
  -1   7  18      266.06      182.51     40.18 o
   0   7  18        4.26      -38.29     25.53 o
   1   7  18        6.01      -10.85     27.25 o
   2   7  18        2.30       16.19     29.40 o
   3   7  18       40.45       51.99     39.52 o
   4   7  18      113.24      105.61     54.53 o
 -11   8  18        1.55        9.07     40.74 o
 -10   8  18       48.97       31.99     42.31 o
  -9   8  18       38.76       40.86     43.09 o
  -8   8  18       11.05      -13.41     31.99 o
  -7   8  18      228.92      326.35     65.24 o
  -6   8  18       10.21      -13.10     42.57 o
  -5   8  18       36.08       37.05     36.75 o
  -4   8  18        8.47      -33.00     28.17 o
  -3   8  18       91.88      106.59     34.83 o
  -2   8  18        5.78        5.42     27.97 o
  -1   8  18        1.55       21.49     30.69 o
   0   8  18        1.64       32.55     35.48 o
   1   8  18       11.50       49.35     39.92 o
   2   8  18        6.38      -26.59     45.34 o
  -7   9  18       13.49       55.53     70.38 o
  -6   9  18        0.87       44.55     46.53 o
  -5   9  18       18.26       11.03     44.53 o
  -4   9  18        0.00       11.19     45.65 o
  -3   9  18        1.18       22.26     38.99 o
  -2   9  18        0.62       32.00     45.88 o
 -17   0  19        8.00        4.69     62.56 o
 -15   0  19       31.62       61.00     57.87 o
 -13   0  19        0.02       21.90     46.92 o
 -11   0  19        0.84       -6.26     39.10 o
  -9   0  19       60.42      -46.92     40.66 o
  -7   0  19      196.12      278.40     75.07 o
  -5   0  19       16.80       -3.13     42.23 o
  -3   0  19        2.01        7.82     42.23 o
  -1   0  19      180.70      186.36     50.31 o
   1   0  19       76.28      100.99     48.48 o
   3   0  19        6.09       40.36     30.87 o
   5   0  19        2.26       34.68     33.02 o
   7   0  19        0.54       -8.64     41.83 o
 -17   1  19       37.28       -6.95     39.77 o
 -16   1  19       62.01       72.45     39.81 o
 -15   1  19       33.75       36.49     48.48 o
 -14   1  19       84.29       21.14     57.87 o
 -13   1  19       80.52       41.86     87.58 o
 -12   1  19       51.05       31.84     44.57 o
 -11   1  19       29.19       -5.47     32.07 o
 -10   1  19       24.04       19.91     30.04 o
  -9   1  19       87.63       70.19     53.18 o
  -8   1  19      174.92      231.98     46.91 o
  -7   1  19       21.38       65.23     76.64 o
  -6   1  19      155.26      135.59     38.05 o
  -5   1  19      619.88      661.61    115.74 o
  -4   1  19     1849.06     1759.83    132.94 o
  -3   1  19       71.39       71.56     28.31 o
  -2   1  19        3.77        8.46     25.39 o
  -1   1  19        4.08      -16.62     21.19 o
   0   1  19      581.49      500.61     43.81 o
   1   1  19       40.32       11.50     22.62 o
   2   1  19     1079.44     1011.58     69.79 o
   3   1  19      226.98      221.05     34.51 o
   4   1  19       32.60       36.83     25.23 o
   5   1  19        9.93      -17.95     22.11 o
   6   1  19      163.57      129.26     35.18 o
   7   1  19        8.59      -31.71     26.88 o
   8   1  19        3.08       23.96     39.33 o
 -17   2  19       31.80       29.60     71.94 o
 -16   2  19       86.94      120.83     41.79 o
 -15   2  19      197.28      307.46     49.67 o
 -14   2  19       26.45       20.33     37.60 o
 -13   2  19       37.41      -38.96     25.97 o
 -12   2  19       47.49      -15.55     39.88 o
 -11   2  19      254.17      207.42     48.66 o
 -10   2  19      313.72      218.92    100.10 o
  -9   2  19       53.20       54.98     44.57 o
  -8   2  19      142.03      152.46     41.37 o
  -7   2  19     1455.72     1764.14    114.27 o
  -6   2  19     2847.21     2937.66    106.20 o
  -5   2  19     1424.57     1411.03     97.62 o
  -4   2  19     3096.64     3304.22    139.50 o
  -3   2  19      470.14      520.18     60.61 o
  -2   2  19      835.40      984.78     63.33 o
  -1   2  19      350.00      252.57     34.17 o
   0   2  19     1088.50      884.35     55.31 o
   1   2  19     1280.03     1020.76     61.49 o
   2   2  19      229.36      200.25     34.72 o
   3   2  19       36.05       31.30     23.78 o
   4   2  19       12.85       52.60     29.35 o
   5   2  19      308.73      405.82     46.24 o
   6   2  19       37.37       80.66     31.85 o
   7   2  19       13.35      -16.36     30.50 o
 -16   3  19        0.21       17.37     44.64 o
 -15   3  19        1.16       29.02     36.11 o
 -14   3  19        0.35      -44.70     29.80 o
 -13   3  19      158.23      141.68     47.64 o
 -12   3  19        0.02       28.20     36.94 o
 -11   3  19      105.33      112.48     41.45 o
 -10   3  19      145.83      168.52    104.79 o
  -9   3  19       57.04       -8.29     54.74 o
  -8   3  19      382.99      349.13     55.00 o
  -7   3  19        9.41      -18.95     25.39 o
  -6   3  19       17.80        2.32     26.19 o
  -5   3  19      348.56      379.72     45.53 o
  -4   3  19       30.67       65.27     22.00 o
  -3   3  19      213.58      227.82     35.14 o
  -2   3  19      132.98       76.46     27.10 o
  -1   3  19       64.43       74.00     24.42 o
   0   3  19      105.92      126.69     67.25 o
   1   3  19        0.03      -26.78     20.49 o
   2   3  19       50.08       47.23     25.65 o
   3   3  19      137.71      138.24     38.54 o
   4   3  19        3.04      -24.33     24.53 o
   5   3  19        0.21       -6.14     30.05 o
   6   3  19       16.23        5.64     28.36 o
   7   3  19        1.99        7.37     46.41 o
 -16   4  19        0.03       11.30     30.31 o
 -15   4  19        7.60       -7.72     30.77 o
 -14   4  19       31.85       76.83     40.51 o
 -13   4  19        0.58       51.08     38.97 o
 -12   4  19       13.82      -19.55     33.63 o
 -11   4  19        8.58        8.38     52.39 o
 -10   4  19       73.42      107.55    111.05 o
  -9   4  19       48.10       20.44     34.41 o
  -8   4  19        4.04      -34.75     28.18 o
  -7   4  19        0.82       -4.65     26.61 o
  -6   4  19        7.17       27.31     23.48 o
  -5   4  19        2.54       -7.02     20.23 o
  -4   4  19       42.21       34.59     23.31 o
  -3   4  19      192.10      194.44     30.15 o
  -2   4  19       10.37       56.63     24.94 o
  -1   4  19        8.81      -19.62     22.87 o
   0   4  19        1.65      -15.23     20.51 o
   1   4  19       71.18       64.51     33.57 o
   2   4  19       50.39       72.74     43.12 o
   3   4  19        3.45      -15.51     28.87 o
   4   4  19       14.52       52.64     34.52 o
   5   4  19       20.95       38.23     33.22 o
   6   4  19       52.14      163.13     44.29 o
 -15   5  19       34.56       44.80     32.49 o
 -14   5  19        0.10       27.48     29.47 o
 -13   5  19      314.70      268.41     47.03 o
 -12   5  19      202.97      242.57     43.08 o
 -11   5  19      466.04      430.12     54.56 o
 -10   5  19       48.28       68.36     39.40 o
  -9   5  19     1610.24     1819.29    189.25 o
  -8   5  19     1095.05     1314.62    141.76 o
  -7   5  19     1058.98     1137.72     67.95 o
  -6   5  19        1.64       10.36     24.59 o
  -5   5  19      568.57      494.95     48.87 o
  -4   5  19      557.82      629.06     54.01 o
  -3   5  19      179.73      185.08     36.06 o
  -2   5  19       40.51       67.15     30.85 o
  -1   5  19        1.91       48.54     33.99 o
   0   5  19      383.37      483.18     52.66 o
   1   5  19        2.13       28.67     29.48 o
   2   5  19      123.81      136.81     40.18 o
   3   5  19       29.55      -11.50     28.95 o
   4   5  19      413.04      389.36     55.78 o
   5   5  19        0.17      -23.04     31.93 o
 -14   6  19       53.31       83.89     65.69 o
 -13   6  19      149.92      135.07     42.30 o
 -12   6  19       26.32       25.11     66.47 o
 -11   6  19        2.36       12.98     38.32 o
 -10   6  19       10.29       -8.82     33.61 o
  -9   6  19      128.53      132.41     36.93 o
  -8   6  19       73.47      117.36     30.06 o
  -7   6  19      552.17      594.53     44.56 o
  -6   6  19       10.29       24.51     22.52 o
  -5   6  19        3.16       -7.06     26.95 o
  -4   6  19      120.98       84.76     33.02 o
  -3   6  19        7.31        2.89     27.62 o
  -2   6  19       44.06       44.27     31.37 o
  -1   6  19       20.53       21.97     48.68 o
   0   6  19       26.79        5.28     28.42 o
   1   6  19       74.54       55.04     51.70 o
   2   6  19       42.35       49.57     33.65 o
   3   6  19       92.17       47.34     40.63 o
   4   6  19        0.42      -39.76     26.51 o
 -12   7  19        1.97       28.93     45.34 o
 -11   7  19       10.79       44.09     46.41 o
 -10   7  19       42.10       -9.72     38.05 o
  -9   7  19       92.16       76.64     45.34 o
  -8   7  19        4.34      -12.78     30.94 o
  -7   7  19       93.12       53.76     29.84 o
  -6   7  19       22.99       43.42     31.10 o
  -5   7  19       36.93       13.64     32.73 o
  -4   7  19       11.17      -10.61     28.26 o
  -3   7  19        0.44       40.50     32.92 o
  -2   7  19       18.45       77.53     32.25 o
  -1   7  19        0.07      -35.08     32.79 o
   0   7  19        6.78        4.31     31.39 o
   1   7  19        0.99       16.32     41.76 o
   2   7  19        8.48      -66.21     45.47 o
   3   7  19        1.03       15.51     44.53 o
 -10   8  19       18.44       -6.72     44.53 o
  -9   8  19       19.48       28.99     60.21 o
  -8   8  19        3.11       71.64     48.62 o
  -7   8  19       64.44      179.69     92.28 o
  -6   8  19        1.58      -53.74     35.83 o
  -5   8  19       14.45      -51.39     34.26 o
  -4   8  19       61.28      137.11     47.18 o
  -3   8  19      170.79      182.73     42.37 o
  -2   8  19       41.08      102.77     53.82 o
  -1   8  19        8.60       -5.76     37.39 o
   0   8  19        3.18       12.62     40.24 o
 -16   0  20        1.60       48.48     56.30 o
 -14   0  20      227.65      220.53     79.76 o
 -12   0  20      730.12      700.68    112.61 o
 -10   0  20      198.66      250.24     70.38 o
  -8   0  20     3576.99     3578.47    215.83 o
  -6   0  20    14850.99    14202.84    553.66 o
  -4   0  20     5314.89     4667.03    250.24 o
  -2   0  20     1234.42     1448.83    110.94 o
   0   0  20     1094.49      736.74    175.17 o
   2   0  20      333.17      194.92     54.53 o
   4   0  20       65.69       11.33     40.08 o
   6   0  20      253.13      314.89     94.13 o
 -17   1  20       44.53        2.68     46.29 o
 -16   1  20       54.70      100.02     47.52 o
 -15   1  20       12.15      -48.11     32.07 o
 -14   1  20        1.54      -12.73     32.01 o
 -13   1  20        9.43        9.49     34.07 o
 -12   1  20       57.78       58.13     40.35 o
 -11   1  20        6.07        3.91     29.86 o
 -10   1  20        4.48      -22.50     28.69 o
  -9   1  20       15.30       25.51     32.01 o
  -8   1  20        0.41      -13.63     28.18 o
  -7   1  20      194.96      257.07     90.71 o
  -6   1  20      103.05      128.91     44.07 o
  -5   1  20      121.46      119.80     41.37 o
  -4   1  20     1852.81     1989.37    123.22 o
  -3   1  20       72.23       55.75     39.57 o
  -2   1  20      472.13      419.74     44.90 o
  -1   1  20       41.15       13.30     23.70 o
   0   1  20        0.13       27.09     23.27 o
   1   1  20        1.34       18.27     23.76 o
   2   1  20       28.21       30.50     24.22 o
   3   1  20      110.01      115.00     30.88 o
   4   1  20        7.20       10.10     24.13 o
   5   1  20        4.58       29.81     27.83 o
   6   1  20        5.70      -24.27     30.42 o
   7   1  20        5.23       49.67     41.67 o
 -16   2  20       37.26       38.15     49.99 o
 -15   2  20        0.03       -1.59     34.42 o
 -14   2  20       34.47       46.19     38.32 o
 -13   2  20       32.37       69.47     42.48 o
 -12   2  20       39.67       27.10     35.34 o
 -11   2  20       28.34       12.64     41.45 o
 -10   2  20       47.70       59.46     35.34 o
  -9   2  20       58.28       46.99     37.57 o
  -8   2  20       64.52       22.23     51.61 o
  -7   2  20        1.66      -21.95     30.40 o
  -6   2  20      126.26       89.79     36.83 o
  -5   2  20      132.32      193.93     45.30 o
  -4   2  20        0.69       19.04     35.09 o
  -3   2  20        4.59       -0.71     24.61 o
  -2   2  20       12.74       54.15     26.15 o
  -1   2  20       76.09       87.15     25.78 o
   0   2  20       78.62       59.64     25.26 o
   1   2  20       28.01       51.13     24.74 o
   2   2  20        8.85       10.07     30.41 o
   3   2  20       24.57       40.66     25.67 o
   4   2  20       33.75       70.72     40.54 o
   5   2  20       11.31       -3.32     32.04 o
   6   2  20        2.57       12.12     31.60 o
 -16   3  20       78.62       93.90     40.55 o
 -15   3  20       20.85      131.78     42.06 o
 -14   3  20       54.22       94.87     45.18 o
 -13   3  20      354.20      390.76    107.14 o
 -12   3  20       27.31       10.80     34.82 o
 -11   3  20      531.08      496.91     81.33 o
 -10   3  20      186.73      132.19     44.70 o
  -9   3  20      125.75       80.63     36.94 o
  -8   3  20     1103.98     1067.96     90.50 o
  -7   3  20       90.94       89.48     53.18 o
  -6   3  20       93.38      106.08     73.51 o
  -5   3  20      365.00      382.71     49.00 o
  -4   3  20        3.46       24.15     27.23 o
  -3   3  20      260.78      322.33     52.37 o
  -2   3  20        2.67      -23.49     23.11 o
  -1   3  20      298.67      323.68     50.34 o
   0   3  20       72.30       69.99     26.21 o
   1   3  20      306.47      285.11     40.46 o
   2   3  20       56.30       60.06     28.97 o
   3   3  20      342.05      384.51     54.25 o
   4   3  20       55.06       44.94     29.69 o
   5   3  20      128.92      114.07     43.42 o
   6   3  20       72.89       90.15     82.89 o
 -15   4  20        2.07      -34.95     33.27 o
 -14   4  20      270.91      228.58     78.20 o
 -13   4  20        1.41       -7.77     37.55 o
 -12   4  20        2.02       12.65     75.85 o
 -11   4  20       27.75      -46.75     62.56 o
 -10   4  20       10.23      -16.96     47.70 o
  -9   4  20      442.02      327.50     57.42 o
  -8   4  20       62.89        4.12     32.84 o
  -7   4  20      169.38      248.68     76.64 o
  -6   4  20      338.29      381.59     48.49 o
  -5   4  20      123.78      147.26     41.38 o
  -4   4  20        7.18       29.56     22.11 o
  -3   4  20      222.91      248.76     51.92 o
  -2   4  20        0.47       29.75     26.95 o
  -1   4  20       63.84       85.84     29.06 o
   0   4  20       60.11       40.46     30.42 o
   1   4  20      134.73       92.48     36.15 o
   2   4  20      210.21      323.82     47.71 o
   3   4  20       85.10       51.46     46.28 o
   4   4  20       12.78      -21.63     29.40 o
   5   4  20       89.46      107.38     46.44 o
 -14   5  20       26.88       25.80     37.84 o
 -13   5  20       10.17       42.23     56.30 o
 -12   5  20        7.16      -13.83     31.89 o
 -11   5  20       70.65       62.45     49.27 o
 -10   5  20        4.09       54.67    118.08 o
  -9   5  20      398.58      528.64    106.35 o
  -8   5  20      236.70      346.64     64.14 o
  -7   5  20       20.65      -13.40     30.62 o
  -6   5  20        1.53       -1.71     25.77 o
  -5   5  20       46.26       75.73     31.38 o
  -4   5  20       60.02       59.58     36.03 o
  -3   5  20        1.91      -43.94     29.29 o
  -2   5  20        9.15        7.58     39.02 o
  -1   5  20       13.38       53.73     32.35 o
   0   5  20       45.07       35.05     31.57 o
   1   5  20       24.22       10.54     29.26 o
   2   5  20        1.52       13.77     44.56 o
   3   5  20       10.92      -15.99     30.46 o
   4   5  20       43.89       -3.42     40.85 o
 -13   6  20       45.82       77.37     49.18 o
 -12   6  20        2.91      -47.91     31.94 o
 -11   6  20       11.69       -9.43     40.21 o
 -10   6  20       39.18       -2.71     34.82 o
  -9   6  20        1.13       28.59     30.94 o
  -8   6  20       10.60       -0.22     25.31 o
  -7   6  20       86.25      171.41     36.20 o
  -6   6  20       57.46       85.79     32.06 o
  -5   6  20        1.93       30.34     29.24 o
  -4   6  20       13.95       48.31     38.88 o
  -3   6  20       22.68       42.62     37.69 o
  -2   6  20        6.83       21.85     36.48 o
  -1   6  20       30.33       49.49     32.41 o
   0   6  20        5.57      -21.91     27.99 o
   1   6  20        6.76        2.05     30.86 o
   2   6  20       66.93       70.39     33.46 o
   3   6  20        0.01      -12.09     34.55 o
 -11   7  20       12.84      -12.21     42.48 o
 -10   7  20       44.27       88.82     47.21 o
  -9   7  20      459.49      675.40     85.24 o
  -8   7  20       20.45       -1.31     32.21 o
  -7   7  20      176.28      162.79     52.75 o
  -6   7  20        0.12       23.38     30.35 o
  -5   7  20      220.11      299.43     46.71 o
  -4   7  20       14.14       46.00     33.97 o
  -3   7  20      390.75      421.51     79.44 o
  -2   7  20       17.68       29.35     37.66 o
  -1   7  20       85.76      132.00     39.51 o
   0   7  20        3.52       16.27     33.35 o
   1   7  20       10.44       73.02     53.57 o
  -8   8  20        4.42       -7.20     48.62 o
  -7   8  20        7.33       -2.66     48.10 o
  -6   8  20       18.45       82.66    139.20 o
  -5   8  20       15.53      -19.54     41.10 o
  -4   8  20      139.40      131.92     50.50 o
  -3   8  20       55.21       58.75     41.96 o
  -2   8  20      260.87      181.19     54.45 o
 -15   0  21       33.25       -3.13     59.43 o
 -13   0  21        0.84      -23.46     42.23 o
 -11   0  21        2.38      -32.84     35.97 o
  -9   0  21        5.38       35.97     42.23 o
  -7   0  21        0.02       21.90     45.36 o
  -5   0  21        0.06      -39.10     45.36 o
  -3   0  21        4.77      -19.00     35.97 o
  -1   0  21        0.04       -5.55     31.84 o
   1   0  21        2.22       25.02     38.71 o
   3   0  21       18.81       31.84     68.82 o
   5   0  21       13.15        8.21     43.58 o
 -16   1  21      132.67      179.86     55.30 o
 -15   1  21       32.98       29.49     45.36 o
 -14   1  21       67.80       92.28     44.24 o
 -13   1  21        1.40       45.04     40.08 o
 -12   1  21       24.99      -21.13     29.29 o
 -11   1  21       19.45       -8.53     46.92 o
 -10   1  21      222.26       81.46     39.77 o
  -9   1  21       95.53      113.16     40.74 o
  -8   1  21      291.08      249.85     58.65 o
  -7   1  21        5.41        0.70     63.34 o
  -6   1  21      342.65      410.12     61.19 o
  -5   1  21       21.31       47.98     34.23 o
  -4   1  21     2197.69     2149.72    131.99 o
  -3   1  21      112.37      152.02     36.71 o
  -2   1  21      143.10      104.12     29.97 o
  -1   1  21       20.50       17.72     25.76 o
   0   1  21      460.23      411.29     47.80 o
   1   1  21      173.39      163.70     35.31 o
   2   1  21      182.20      242.53     36.32 o
   3   1  21       11.95       58.93     28.37 o
   4   1  21      221.79      210.90     39.15 o
   5   1  21       33.99       44.18     41.20 o
   6   1  21      175.45      269.83     80.93 o
 -16   2  21       15.87       17.04     37.27 o
 -15   2  21      108.43      203.74     57.68 o
 -14   2  21       11.34       46.38     38.66 o
 -13   2  21      285.23      250.34    104.01 o
 -12   2  21      132.91      129.25     45.82 o
 -11   2  21       82.23       25.46     33.39 o
 -10   2  21      231.36      198.63     49.44 o
  -9   2  21       38.54      116.31     41.98 o
  -8   2  21      236.26      285.54     52.45 o
  -7   2  21      106.80       81.37     53.18 o
  -6   2  21      366.50      369.99     91.50 o
  -5   2  21     1021.18     1114.42     94.32 o
  -4   2  21       28.71       40.81     30.04 o
  -3   2  21       10.72       30.91     29.64 o
  -2   2  21      100.29      114.08     29.91 o
  -1   2  21      410.24      438.59     43.81 o
   0   2  21       14.07        2.59     22.80 o
   1   2  21      152.58      163.71     32.73 o
   2   2  21       48.64       69.50     29.71 o
   3   2  21      110.58       69.86     35.40 o
   4   2  21        2.98       42.06     29.60 o
   5   2  21       46.41       66.72     33.20 o
 -15   3  21       63.49      123.99     53.42 o
 -14   3  21        0.01       55.12     43.59 o
 -13   3  21        3.24      -18.82     34.93 o
 -12   3  21      131.43      150.56     45.65 o
 -11   3  21       30.37      -21.21     35.34 o
 -10   3  21       16.53      -16.41     31.16 o
  -9   3  21        0.76      -39.76     37.54 o
  -8   3  21      250.94      229.82     52.31 o
  -7   3  21      384.09      364.06     63.34 o
  -6   3  21      321.35      263.01     51.94 o
  -5   3  21        3.11       -1.12     31.23 o
  -4   3  21       11.48        3.47     28.34 o
  -3   3  21       56.94       54.58     28.72 o
  -2   3  21        7.13      -10.85     24.39 o
  -1   3  21        9.71       29.13     24.04 o
   0   3  21       34.13       56.44     26.87 o
   1   3  21      139.59       70.24     32.26 o
   2   3  21        8.34      -11.94     25.39 o
   3   3  21       34.51       74.54     30.79 o
   4   3  21        0.69       43.96     37.39 o
   5   3  21      216.35      211.64     64.69 o
 -15   4  21        2.99       15.42     35.81 o
 -14   4  21       18.86      -34.28     39.77 o
 -13   4  21        4.50       -1.39     38.66 o
 -12   4  21       23.02       11.99     68.82 o
 -11   4  21       15.25       65.51     38.14 o
 -10   4  21       18.84       19.69     38.97 o
  -9   4  21      149.55      148.74     42.76 o
  -8   4  21        1.85        1.56     36.50 o
  -7   4  21        1.96       -2.54     32.06 o
  -6   4  21       56.51       39.37     30.29 o
  -5   4  21       55.83       66.41     32.51 o
  -4   4  21       62.60       50.18     30.44 o
  -3   4  21       15.49       57.39     29.06 o
  -2   4  21       21.22       25.71     28.90 o
  -1   4  21       15.08       18.48     30.26 o
   0   4  21       43.26       25.82     51.70 o
   1   4  21       13.15      -26.92     27.57 o
   2   4  21       34.11       23.69     33.71 o
   3   4  21        1.19      -11.52     31.74 o
   4   4  21        6.26       20.67     35.28 o
 -14   5  21      120.43      180.70     57.68 o
 -13   5  21       21.35       88.99     71.94 o
 -12   5  21       77.31       70.46     43.17 o
 -11   5  21        8.49       59.43     64.12 o
 -10   5  21        9.32      -18.77     46.92 o
  -9   5  21       66.86      143.89     71.94 o
  -8   5  21      400.66      460.67     75.70 o
  -7   5  21      164.25      185.34     55.30 o
  -6   5  21        5.33      -32.80     61.78 o
  -5   5  21      628.99      717.48    107.00 o
  -4   5  21       54.26       51.49     36.87 o
  -3   5  21      213.77      222.80     49.71 o
  -2   5  21      140.22       90.68     39.33 o
  -1   5  21       33.90       58.60     33.69 o
   0   5  21      132.61      153.32     49.20 o
   1   5  21       10.38       -7.04     49.27 o
   2   5  21       32.86       -4.26     32.81 o
   3   5  21       17.35      129.37     46.20 o
 -12   6  21       33.17      -16.06     39.16 o
 -11   6  21       38.38       79.09     47.40 o
 -10   6  21        2.23      -17.26     31.29 o
  -9   6  21        0.52      -13.42     31.74 o
  -8   6  21      150.09      143.89     39.56 o
  -7   6  21      124.99       81.50     49.73 o
  -6   6  21        4.26       -2.05     31.24 o
  -5   6  21      128.98      113.28     43.20 o
  -4   6  21      190.29      234.86     52.19 o
  -3   6  21       20.97      -25.03     33.34 o
  -2   6  21        4.02      -21.24     35.89 o
  -1   6  21      107.64      116.74     37.12 o
   0   6  21      150.52      130.22     41.02 o
   1   6  21       98.04      142.59     48.26 o
   2   6  21       57.06       11.63     36.75 o
 -10   7  21        9.26       20.29     44.98 o
  -9   7  21       32.74       51.61     68.82 o
  -8   7  21       11.30       18.77     65.69 o
  -7   7  21        5.14       28.50     40.35 o
  -6   7  21        7.54       19.41     37.39 o
  -5   7  21        0.56       29.44     38.79 o
  -4   7  21        9.59        2.67     40.29 o
  -3   7  21        1.15      -28.13     37.65 o
  -2   7  21       17.15       31.19     42.66 o
  -1   7  21        4.16      -39.43     34.00 o
   0   7  21        7.90       72.25     41.79 o
 -16   0  22        6.08        6.26     59.43 o
 -14   0  22      618.19      738.22    128.25 o
 -12   0  22     1083.05     1173.01    148.58 o
 -10   0  22     1130.72     1024.43    134.51 o
  -8   0  22       34.11       31.28     54.74 o
  -6   0  22       26.02       43.79     50.05 o
  -4   0  22       40.87       46.92     54.74 o
  -2   0  22       62.28      121.68     44.53 o
   0   0  22      126.57      175.57     54.06 o
   2   0  22      188.18      221.95     60.08 o
   4   0  22      398.51      394.89     75.46 o
 -16   1  22       89.71       59.56     44.70 o
 -15   1  22       41.84       32.91     51.61 o
 -14   1  22      189.14      225.74     55.45 o
 -13   1  22        7.71       -6.37     37.04 o
 -12   1  22       11.13      -10.60     34.51 o
 -11   1  22       71.71       47.38     37.41 o
 -10   1  22      293.77      188.83     60.21 o
  -9   1  22        5.82       50.93     38.05 o
  -8   1  22      330.25      324.69     59.43 o
  -7   1  22       54.91       34.49     35.97 o
  -6   1  22      201.32      248.52     97.75 o
  -5   1  22        9.43      -36.50     29.17 o
  -4   1  22      346.60      359.66     50.35 o
  -3   1  22       46.69       51.23     31.79 o
  -2   1  22        0.50       34.52     25.83 o
  -1   1  22        7.89      -17.98     23.00 o
   0   1  22      115.83       97.50     33.10 o
   1   1  22       98.73      142.68     37.58 o
   2   1  22       12.22       50.34     31.61 o
   3   1  22        3.67       21.18     28.39 o
   4   1  22      221.71      237.52     46.49 o
   5   1  22       49.44       30.92     39.34 o
 -15   2  22        0.12       -3.47     37.55 o
 -14   2  22       18.96       -9.64     40.87 o
 -13   2  22        8.22       39.95     40.87 o
 -12   2  22        2.25      -14.08     33.18 o
 -11   2  22        0.02       19.71     39.81 o
 -10   2  22       17.77       44.09     37.55 o
  -9   2  22       18.33       78.96     36.45 o
  -8   2  22       67.72       58.77     42.23 o
  -7   2  22        5.19      -11.73     32.07 o
  -6   2  22        1.05      -30.55     30.91 o
  -5   2  22        3.44        1.76     27.06 o
  -4   2  22        0.10       -4.41     27.20 o
  -3   2  22       13.33      -15.03     27.49 o
  -2   2  22       14.30       16.05     27.65 o
  -1   2  22        6.18       15.62     27.55 o
   0   2  22        5.86        8.31     25.07 o
   1   2  22       17.89       64.86     29.16 o
   2   2  22       16.85       69.24     29.40 o
   3   2  22        0.47      -17.89     26.31 o
   4   2  22        0.19       53.63     37.63 o
 -15   3  22       46.02       32.60     41.85 o
 -14   3  22       33.23       21.63     44.29 o
 -13   3  22        1.44      -33.03     42.23 o
 -12   3  22        7.36       18.77     36.50 o
 -11   3  22       77.36      168.26     49.20 o
 -10   3  22        0.52        7.82     34.57 o
  -9   3  22       86.20       94.77     40.52 o
  -8   3  22       49.09      109.46     42.48 o
  -7   3  22      610.49      687.11     78.50 o
  -6   3  22      117.33      100.77     35.37 o
  -5   3  22      224.16      200.37     41.39 o
  -4   3  22       54.96       73.85     33.84 o
  -3   3  22      217.91      204.59     40.72 o
  -2   3  22       53.07       51.55     26.54 o
  -1   3  22       97.11      154.18     36.98 o
   0   3  22       10.24       -1.82     25.59 o
   1   3  22      204.61      154.41     35.16 o
   2   3  22      256.16      339.49     52.64 o
   3   3  22        1.29      -35.54     33.99 o
   4   3  22       21.85       43.61     47.52 o
 -14   4  22      128.99      146.97     56.75 o
 -13   4  22      242.21      262.11     61.46 o
 -12   4  22      444.78      397.42     66.11 o
 -11   4  22       99.93       79.76     46.45 o
 -10   4  22       21.18       46.14     41.33 o
  -9   4  22      319.14      406.62     63.53 o
  -8   4  22       46.36       47.56     43.79 o
  -7   4  22      446.13      376.41     50.95 o
  -6   4  22      242.71      342.94     49.11 o
  -5   4  22        0.01       23.52     30.60 o
  -4   4  22      324.33      425.08     52.02 o
  -3   4  22      100.49       91.08     37.94 o
  -2   4  22      142.11       92.53     85.47 o
  -1   4  22      129.22      126.53     45.38 o
   0   4  22       30.69       17.97     31.95 o
   1   4  22      354.68      328.64     50.79 o
   2   4  22      603.62      595.65     75.63 o
   3   4  22       84.23      130.44     54.47 o
 -13   5  22        0.12       43.37     42.57 o
 -12   5  22        2.63        0.00     61.00 o
 -11   5  22       10.05       -9.38     57.87 o
 -10   5  22        0.08       15.64     56.30 o
  -9   5  22        0.46       29.72     61.00 o
  -8   5  22        1.27       14.56     40.74 o
  -7   5  22       15.46       31.16     42.75 o
  -6   5  22       20.90      -13.58     41.98 o
  -5   5  22       21.28       13.99     33.01 o
  -4   5  22       30.46       26.79     49.08 o
  -3   5  22       34.59       27.05     37.29 o
  -2   5  22       27.14       58.52     41.57 o
  -1   5  22       12.90        1.50     31.40 o
   0   5  22       17.37       22.34     34.31 o
   1   5  22       25.67       12.39     39.42 o
   2   5  22        1.05      -16.42     33.23 o
 -11   6  22       62.61      -45.21     47.70 o
 -10   6  22        6.74       25.17     34.66 o
  -9   6  22        0.70        7.75     50.12 o
  -8   6  22        8.93       -2.94     44.57 o
  -7   6  22        0.07        2.54     39.40 o
  -6   6  22        4.53       24.62     33.01 o
  -5   6  22       70.71       71.32     40.50 o
  -4   6  22       38.10       58.71     47.36 o
  -3   6  22        0.67      -11.06     34.65 o
  -2   6  22        1.28       39.03     42.33 o
  -1   6  22       21.70       10.87     33.85 o
   0   6  22       28.49       23.43     39.08 o
  -8   7  22        7.44       34.41     64.12 o
  -7   7  22        7.46      -59.10     39.40 o
  -6   7  22        1.06       27.94     50.82 o
  -5   7  22        0.46       41.29     42.46 o
  -4   7  22      134.53      139.59     45.62 o
  -3   7  22      236.90      196.84     83.37 o
 -15   0  23        1.83       71.94     65.69 o
 -13   0  23        1.45        7.82     57.87 o
 -11   0  23        0.01      -42.23     42.23 o
  -9   0  23        4.41      -26.59     53.18 o
  -7   0  23        0.59       -7.82     46.92 o
  -5   0  23       38.67       29.72     48.48 o
  -3   0  23        8.66       21.63     37.95 o
  -1   0  23       25.95      -10.90     34.42 o
   1   0  23        4.96      -16.05     41.71 o
   3   0  23       16.34       48.48     81.33 o
 -15   1  23        0.95      -40.79     35.19 o
 -14   1  23        1.41       85.98     46.60 o
 -13   1  23        0.84       84.93     44.70 o
 -12   1  23      273.69      266.17     58.05 o
 -11   1  23       44.91       29.57     53.18 o
 -10   1  23      769.05      732.65     82.92 o
  -9   1  23      130.02      226.25     54.74 o
  -8   1  23      324.51      317.65     60.71 o
  -7   1  23        8.55       -8.00     37.85 o
  -6   1  23      208.19      361.81     64.14 o
  -5   1  23       36.29       98.53     42.03 o
  -4   1  23        1.03      -25.24     25.96 o
  -3   1  23        0.54       36.26     28.60 o
  -2   1  23       17.11      -10.29     24.40 o
  -1   1  23       41.35       40.46     29.26 o
   0   1  23       35.41       -9.66     36.72 o
   1   1  23        6.44       13.97     30.03 o
   2   1  23        4.97      -12.46     30.61 o
   3   1  23       67.39       83.08     38.60 o
 -14   2  23        0.14      -52.21     35.62 o
 -13   2  23       13.88       53.10     71.16 o
 -12   2  23       23.34      -28.67     71.94 o
 -11   2  23       21.45       40.89     38.66 o
 -10   2  23       72.90       30.65     36.94 o
  -9   2  23      295.97      349.69     63.41 o
  -8   2  23      507.56      385.76     63.41 o
  -7   2  23      254.36      289.69     55.64 o
  -6   2  23       65.50       21.90     34.28 o
  -5   2  23       24.06        5.73     31.46 o
  -4   2  23       37.94       84.47     36.73 o
  -3   2  23      294.77      437.76     57.88 o
  -2   2  23       20.47       17.44     25.90 o
  -1   2  23      282.61      254.49     44.80 o
   0   2  23      175.43      250.78     42.18 o
   1   2  23      171.11      229.27     39.75 o
   2   2  23      114.84      211.30     43.26 o
   3   2  23       47.73       30.24     52.10 o
 -14   3  23        0.65       60.68     48.51 o
 -13   3  23        8.12       -4.25     38.66 o
 -12   3  23       24.90       77.45     53.96 o
 -11   3  23        3.97       -2.45     37.19 o
 -10   3  23       17.60       44.74     39.16 o
  -9   3  23       43.75      -22.24     45.36 o
  -8   3  23       26.30      -17.35     36.05 o
  -7   3  23       15.11       -9.55     46.92 o
  -6   3  23        1.37       -5.90     28.64 o
  -5   3  23       20.47       17.92     31.28 o
  -4   3  23        5.54        7.33     32.00 o
  -3   3  23       22.31       26.78     31.28 o
  -2   3  23       16.22       11.80     28.21 o
  -1   3  23      137.31      221.99     38.00 o
   0   3  23       64.30       67.50     30.71 o
   1   3  23        8.57        8.01     30.93 o
   2   3  23       57.76       28.26     42.42 o
 -13   4  23       15.62      -11.02     38.52 o
 -12   4  23       49.98       85.40     46.91 o
 -11   4  23       50.94       73.34     56.30 o
 -10   4  23        2.82       84.88     45.30 o
  -9   4  23       51.91       54.49     40.87 o
  -8   4  23        0.21       52.31     39.77 o
  -7   4  23        7.62      -15.80     26.67 o
  -6   4  23        7.29      -12.65     28.93 o
  -5   4  23        0.41       28.45     63.34 o
  -4   4  23       19.21        4.16     44.20 o
  -3   4  23        4.74       13.78     49.84 o
  -2   4  23       11.05       36.47     69.76 o
  -1   4  23       43.72       73.13     34.11 o
   0   4  23       33.59       69.15     38.03 o
   1   4  23       40.31       47.18     40.79 o
   2   4  23        0.95      -36.87     44.57 o
 -12   5  23        8.46      -29.72     54.74 o
 -11   5  23      175.22       78.20     67.25 o
  -9   5  23       20.88      -34.45     37.16 o
  -8   5  23        1.23      -18.55     39.16 o
  -7   5  23        0.01      -28.36     49.27 o
  -6   5  23       73.15      110.60     51.42 o
  -5   5  23       15.21      108.97     50.09 o
  -4   5  23       94.29       85.82     42.36 o
  -3   5  23       42.21       32.12     40.46 o
  -2   5  23      330.29      383.83     64.38 o
  -1   5  23        0.17       -9.28     33.34 o
   0   5  23        8.98        8.87     38.29 o
  -9   6  23        1.96      -42.03     42.43 o
  -8   6  23       12.20      -32.60     63.34 o
  -7   6  23        0.97       16.38     46.76 o
  -6   6  23       39.47       92.98     52.11 o
  -5   6  23      198.13      222.28     51.92 o
  -4   6  23        0.11       17.69     45.83 o
  -3   6  23      109.93      311.06     68.52 o
  -2   6  23       26.02       82.76     72.20 o
 -14   0  24        6.35       59.43     68.82 o
 -12   0  24        1.21       40.66     57.87 o
 -10   0  24       50.70       59.43     67.25 o
  -8   0  24      923.65     1072.92    140.76 o
  -6   0  24        1.03      109.48     64.12 o
  -4   0  24      347.61      357.22     90.71 o
  -2   0  24      216.46      312.14    112.61 o
   0   0  24       48.60       26.19     45.89 o
   2   0  24       45.42       29.72     61.00 o
 -14   1  24       52.03       14.66     57.87 o
 -13   1  24        0.43      -31.76     44.57 o
 -12   1  24      148.83      129.01     86.02 o
 -11   1  24       35.54       60.88     42.75 o
 -10   1  24      344.99      519.88     74.07 o
  -9   1  24       40.93       11.44     38.52 o
  -8   1  24      139.69      112.61     48.66 o
  -7   1  24        2.81        7.63     37.04 o
  -6   1  24       56.27       15.64     53.96 o
  -5   1  24       57.08       13.92     56.44 o
  -4   1  24       15.44       25.21     30.97 o
  -3   1  24       10.51       11.44     27.75 o
  -2   1  24       76.62       94.35     34.50 o
  -1   1  24       30.71       21.89     30.97 o
   0   1  24      255.65      244.22     45.12 o
   1   1  24        7.49       24.27     34.13 o
   2   1  24       17.57       71.33     48.46 o
 -14   2  24        6.47      -17.18     41.98 o
 -13   2  24       21.00       12.69     38.66 o
 -12   2  24        2.10      -12.97     38.69 o
 -11   2  24       14.24       32.89     36.94 o
 -10   2  24        2.23       22.73     41.46 o
  -9   2  24        2.05       10.00     36.45 o
  -8   2  24       12.05       48.81     52.39 o
  -7   2  24        4.44       26.40     43.79 o
  -6   2  24       12.14        1.94     30.51 o
  -5   2  24        7.20       -2.84     28.27 o
  -4   2  24        9.61       39.07     51.60 o
  -3   2  24        6.92       20.32     28.83 o
  -2   2  24        0.99       30.37     39.05 o
  -1   2  24        2.76      -44.28     29.52 o
   0   2  24       10.40       -5.30     32.96 o
   1   2  24       17.34      -10.16     31.71 o
   2   2  24        2.11        3.44     37.78 o
 -13   3  24       43.37      127.54     68.03 o
 -12   3  24       44.18       65.18     45.81 o
 -11   3  24       42.49       44.62     89.93 o
 -10   3  24        8.66       45.29     45.36 o
  -9   3  24      239.76      284.19     60.08 o
  -8   3  24       12.60       16.01     39.25 o
  -7   3  24       16.66       -6.50     28.71 o
  -6   3  24       45.72       63.12     47.42 o
  -5   3  24       34.52      -15.56     33.23 o
  -4   3  24       76.41      217.40     48.90 o
  -3   3  24       15.00       65.00     36.57 o
  -2   3  24       10.35       81.07     36.33 o
  -1   3  24      168.01      137.91     52.91 o
   0   3  24        6.58       21.94     42.42 o
   1   3  24        0.31       12.96     43.87 o
 -12   4  24      374.80      631.96     85.93 o
 -11   4  24        0.43       48.29     45.30 o
 -10   4  24        5.03       23.92     40.93 o
  -9   4  24        8.27      -54.07     36.05 o
  -8   4  24        5.30       -0.67     42.57 o
  -7   4  24       55.53       79.64     49.13 o
  -6   4  24       63.79       64.92     49.18 o
  -5   4  24      262.80      337.70     70.27 o
  -4   4  24      287.51      395.28    111.05 o
  -3   4  24       97.67      234.60     98.53 o
  -2   4  24      453.91      504.85     62.12 o
  -1   4  24      152.67      104.04     49.44 o
   0   4  24        9.15       80.93     52.61 o
 -10   5  24       14.99      -53.18     53.18 o
  -9   5  24        0.07       29.72     46.45 o
  -8   5  24        6.29       31.06     49.59 o
  -7   5  24       23.62       26.24     50.31 o
  -6   5  24        0.06       14.02     45.89 o
  -5   5  24        3.23      -37.04     41.45 o
  -4   5  24        0.38       35.70     39.04 o
  -3   5  24        6.22       60.92     52.37 o
  -2   5  24       26.04      -23.39     36.52 o
 -13   0  25       52.44      172.04     86.02 o
 -11   0  25       38.75      103.23     70.38 o
  -9   0  25        0.03      -45.36     45.36 o
  -7   0  25        8.11       -3.13     59.43 o
  -5   0  25        3.07      -42.23     48.48 o
  -3   0  25       15.63       13.47     56.30 o
  -1   0  25        0.34      -24.53     37.95 o
   1   0  25       23.06      161.09     86.02 o
 -13   1  25        4.11       72.70     44.53 o
 -12   1  25       10.92       15.25     42.31 o
 -11   1  25        8.84      -16.29     36.94 o
 -10   1  25      167.39      209.59     60.08 o
  -9   1  25       34.55       29.53     40.66 o
  -8   1  25       50.31       -6.65     37.16 o
  -7   1  25       17.59        7.96     36.45 o
  -6   1  25       11.01       20.97     36.29 o
  -5   1  25        9.94       -6.06     29.55 o
  -4   1  25        0.28       38.01     31.18 o
  -3   1  25        6.00       76.22     34.48 o
  -2   1  25      139.96      183.90     40.92 o
  -1   1  25        9.02        0.81     31.94 o
   0   1  25       74.85      107.44     96.19 o
 -12   2  25       43.38       48.15     57.87 o
 -11   2  25      218.39      198.80     59.60 o
 -10   2  25      207.78      431.43    109.48 o
  -9   2  25        8.10        5.58     36.74 o
  -8   2  25       23.76       78.56     47.52 o
  -7   2  25       54.27       84.57     46.94 o
  -6   2  25        0.94      -20.59     33.30 o
  -5   2  25       90.46       69.31     39.93 o
  -4   2  25      174.31      199.52     50.41 o
  -3   2  25       16.96       53.04     34.99 o
  -2   2  25      155.66      214.17     43.85 o
  -1   2  25        0.06       21.73     37.59 o
   0   2  25       40.75       72.23     45.18 o
 -11   3  25        0.11       32.10     64.12 o
 -10   3  25        2.36      -10.62     44.20 o
  -9   3  25       60.44       60.66    114.96 o
  -8   3  25        1.48       48.93     42.31 o
  -7   3  25       38.38       69.15     41.74 o
  -6   3  25       16.91       40.70     33.91 o
  -5   3  25        0.24      -26.68     32.96 o
  -4   3  25        4.19      -11.37     32.92 o
  -3   3  25        1.76       90.52    106.49 o
  -2   3  25       14.15      -10.63     42.64 o
  -1   3  25        9.68      -26.13     44.34 o
 -10   4  25        0.03        6.26     61.00 o
  -9   4  25        0.90       28.15     59.43 o
  -8   4  25        0.54       62.48     44.34 o
  -7   4  25       10.30       62.56     51.98 o
  -6   4  25        6.49      -18.46     46.53 o
  -5   4  25       22.92      -13.57     42.31 o
  -4   4  25        7.57      -45.33     36.29 o
  -3   4  25       13.77       -1.32     37.95 o
  -2   4  25       49.01       42.24     51.48 o
 -10   0  26     1003.78      983.77    145.45 o
  -8   0  26        4.73      -14.08     50.05 o
  -6   0  26       86.39      189.25     78.20 o
  -4   0  26       89.69      132.88     57.11 o
  -2   0  26      110.12       93.84     75.07 o
 -11   1  26       10.57       62.82     49.62 o
 -10   1  26        1.33       13.29     39.81 o
  -9   1  26       27.32       18.91     47.70 o
  -8   1  26       21.88       53.25     46.29 o
  -7   1  26       21.17      -19.40     77.42 o
  -6   1  26       15.66       45.32     35.02 o
  -5   1  26        4.28      -17.42     33.11 o
  -4   1  26       27.45        2.70     31.61 o
  -3   1  26        7.80        6.52     31.79 o
  -2   1  26        0.04        3.15     42.96 o
 -11   2  26        7.24       23.21     41.46 o
 -10   2  26       16.63       84.35     47.21 o
  -9   2  26       14.89        6.84    100.88 o
  -8   2  26       12.11       21.90     44.24 o
  -7   2  26        0.40       -8.30     32.31 o
  -6   2  26       10.03       19.53     34.58 o
  -5   2  26       21.04       80.18     42.67 o
  -4   2  26        0.01      -22.76     30.20 o
  -3   2  26        7.65       14.63     45.18 o
  -2   2  26        0.21      -41.06     39.77 o
  -9   3  26      103.19      239.51    143.11 o
  -8   3  26       10.34       -4.12     34.41 o
  -7   3  26       74.56       64.74     50.28 o
  -6   3  26        0.00      -16.90     35.06 o
  -5   3  26       31.27       71.45     40.15 o
  -4   3  26       60.93       89.15     70.38 o
  -9   0  27        1.31       -4.69     56.30 o
  -7   0  27        3.04       46.92     62.56 o
  -5   0  27        5.17       21.90     57.87 o
  -8   1  27      130.48      130.60     58.61 o
  -7   1  27       28.26       58.26     52.45 o
  -6   1  27      118.63      225.63     62.78 o
  -5   1  27        4.17       13.11     42.75 o
 
